# Supplementary material for: A whole transcriptome profiling analysis for antidepressant mechanism of Xiaoyaosan mediated synapse loss via BDNF/trkB/PI3K signal axis in CUMS rats
Source: BMC Complement Med Ther. 2023 Jun 15;23:198. doi: 10.1186/s12906-023-04000-0 (PMC10273699; doi:10.1186/s12906-023-04000-0)
Supplement: Supplementary file 2 — Additional file 2. [file 12906_2023_4000_MOESM2_ESM.zip]

Archive with 6 entries (6 files):
- circRNA.DEG.xls
- lncRNA.DEG.xls
- miRNA.DEG.xls
- mRNA.DEG.xls
- raw data--4.26.xlsx
- WBú¿Gelú¬--3.8.pdf
