# Supplementary material for: A whole transcriptome profiling analysis for antidepressant mechanism of Xiaoyaosan mediated synapse loss via BDNF/trkB/PI3K signal axis in CUMS rats
Source: BMC Complement Med Ther. 2023 Jun 15;23:198. doi: 10.1186/s12906-023-04000-0 (PMC10273699; doi:10.1186/s12906-023-04000-0)
Supplement: Supplementary file 2 — Additional file 2. [file 12906_2023_4000_MOESM2_ESM.zip › circRNA.DEG.xls]

## Sheet: V1_vs_X1_B1.DEG
#ID							Pvalue	log2FC	regulated
	CUMS1	CUMS2	CUMS3	XYS1	XYS2	XYS3
10:107845994|107850764	4.182	3.74659	3.95544	0	0	0	0.000792866	-9.14799	down
16:23555919|23600154	0	0	0	11.1179	10.4273	10.9675	0.00105667	10.612	up
6:14755038|14758647	2.788	2.94635	3.04297	0	0	0	0.00342578	-8.5643	down
8:28018432|28026404	2.55567	2.63453	2.75996	0	0	0	0.00548221	-8.43912	down
2:188269009|188286112	2.26525	2.39542	2.58619	0	0	0	0.0103015	-8.26562	down
13:95167819|95208329	0	0	0	3.43852	3.61985	3.83745	0.0114557	9.00307	up
8:23508992|23560371	0	0	0	3.83968	3.1336	3.42697	0.0114702	8.98751	up
1:162684057|162696070	2.20717	2.44597	2.35622	0	0	0	0.0120801	-8.22827	down
X:82845576|82846306	2.0511	2.35064	2.29842	0	0	0	0.015944	-8.15053	down
8:82038973|82045524	2.091	2.22147	2.17654	0	0	0	0.0161779	-8.15053	down
11:10020678|10022991	0	0	0	3.20929	3.02554	3.17565	0.0177557	8.82528	up
18:29633808|29634585	0	0	0	2.40697	3.07957	2.89654	0.0199137	8.639	up
17:24032670|24045965	2.03292	2.29571	2.51263	0	0	0	0.0218836	-8.11004	down
2:224802843|224803455	1.97484	2.09065	2.16629	0	0	0	0.0241778	-8.06837	down
14:37228632|37254001	0	0	0	2.29235	2.1611	2.08453	0.028684	8.34111	up
1:247944245|247960553	0	0	0	2.06311	2.05305	2.07944	0.0339135	8.22745	up
4:66214543|66219277	0	0	0	1.83388	2.1611	2.07413	0.0361877	8.18327	up
4:67299951|67301045	0	0	0	1.37541	2.80943	1.78695	0.0364422	8.24623	up
8:84434784|84496086	0	0	0	2.92274	1.24263	2.17654	0.0368006	8.25036	up
9:28529457|28534987	1.80059	1.95073	2.14396	0	0	0	0.0372349	-7.93562	down
5:106109624|106121498	1.80059	1.65126	2.14582	0	0	0	0.0377523	-7.93562	down
1:278679022|278749829	0	0	0	1.83388	1.83694	1.7959	0.0415238	8.06279	up
11:34612627|34631134	1.7425	2.35152	2.04849	0	0	0	0.0419686	-7.88851	down
10:63332239|63332486	1.7425	1.54156	1.98778	0	0	0	0.0425302	-7.88851	down
1:278679022|278731755	0	0	0	1.49003	2.1611	1.75895	0.0425852	8.05245	up
1:92039556|92043956	1.68442	1.54263	1.88945	0	0	0	0.043668	-7.83981	down
7:102723273|102723586	0	0	0	2.52158	1.18861	3.08562	0.0462279	8.0833	up
5:167516581|167547741	0	0	0	1.77657	1.62083	1.89596	0.0471284	7.95221	up
