# Supplementary material for: A whole transcriptome profiling analysis for antidepressant mechanism of Xiaoyaosan mediated synapse loss via BDNF/trkB/PI3K signal axis in CUMS rats
Source: BMC Complement Med Ther. 2023 Jun 15;23:198. doi: 10.1186/s12906-023-04000-0 (PMC10273699; doi:10.1186/s12906-023-04000-0)
Supplement: Supplementary file 2 — Additional file 2. [file 12906_2023_4000_MOESM2_ESM.zip › lncRNA.DEG.xls]

## Sheet: V1_vs_X1_B1.DEG
#ID	Symbol							Pvalue	log2FC	regulated
		CUMS1	CUMS2	CUMS3	XYS1	XYS2	XYS3
ENSRNOT00000057108	AABR07057765.1-203	7.04351	6.85493	6.73205	0	0	0	5.03483e-08	-15.4216	down
MSTRG.7136.1	MSTRG.7136.1	13.4709	14.8596	13.8744	0	0	0	5.35398e-08	-15.3529	down
MSTRG.25591.5	MSTRG.25591.5	0.556535	1.14397	0.986247	0	0	0	4.99624e-07	-13.876	down
MSTRG.45173.1	MSTRG.45173.1	0.804157	1.39465	1.13948	0	0	0	6.42074e-07	-13.6834	down
MSTRG.23280.2	MSTRG.23280.2	4.33009	4.69543	4.12598	0	0	0	7.35963e-07	-13.6505	down
MSTRG.12513.1	MSTRG.12513.1	6.02256	5.96454	5.59436	0	0	0	1.54816e-06	-13.298	down
MSTRG.20634.1	MSTRG.20634.1	2.30471	2.49632	2.74116	0	0	0	1.7105e-06	-13.2455	down
MSTRG.13088.13	MSTRG.13088.13	1.37049	1.52176	1.89574	0	0	0	2.04971e-06	-13.1127	down
MSTRG.22668.1	MSTRG.22668.1	12.063	12.5439	11.9542	0	0	0	2.30679e-06	-13.0453	down
MSTRG.7320.1	MSTRG.7320.1	2.81856	2.94663	3.47965	0	0	0	3.41479e-06	-12.7835	down
MSTRG.24050.20	MSTRG.24050.20	4.63991	4.59562	4.75956	0	0	0	4.69984e-06	-12.5611	down
MSTRG.5911.2	MSTRG.5911.2	4.70751	4.85956	4.69595	0	0	0	5.19089e-06	-12.4749	down
MSTRG.1568.1	MSTRG.1568.1	1.34098	1.26596	1.49592	0	0	0	6.65285e-06	-12.2981	down
MSTRG.27696.1	MSTRG.27696.1	2.98594	3.06257	2.82652	0	0	0	1.34714e-05	-11.8272	down
MSTRG.42645.3	MSTRG.42645.3	0.430007	0.455952	0.426595	0	0	0	1.80413e-05	-11.7043	down
MSTRG.3476.6	MSTRG.3476.6	13.821	13.7886	14.4992	0	0.00623	0	1.87985e-05	-10.0676	down
MSTRG.16166.2	MSTRG.16166.2	0.513089	0.65989	0.498952	0	0	0	2.7382e-05	-11.4265	down
MSTRG.13088.2	MSTRG.13088.2	0.588957	0.59892	0.579822	0	0	0	2.84986e-05	-11.4123	down
MSTRG.19883.1	MSTRG.19883.1	0.623602	0.785952	0.595626	0	0	0	2.93368e-05	-11.3737	down
MSTRG.35233.1	MSTRG.35233.1	0.251233	0.322626	0.265991	0	0	0	3.06617e-05	-11.349	down
MSTRG.30244.2	MSTRG.30244.2	0.304003	0.318486	0.29565	0	0	0	4.20708e-05	-11.1804	down
MSTRG.330.1	MSTRG.330.1	0.778518	0.756592	0.788956	0	0	0	4.23895e-05	-11.186	down
MSTRG.39647.1	MSTRG.39647.1	0.655282	0.656595	0.645952	0	0	0	4.92594e-05	-11.1059	down
MSTRG.6643.2	MSTRG.6643.2	0.830216	0.848562	0.829521	0	0	0	5.21681e-05	-11.0701	down
MSTRG.20831.2	MSTRG.20831.2	0.73198	0.746592	0.759892	0	0	0	5.89857e-05	-10.9895	down
MSTRG.20819.1	MSTRG.20819.1	0.305408	0.426592	0.326592	0	0	0	6.01285e-05	-10.9572	down
MSTRG.35741.3	MSTRG.35741.3	0.636216	0.56232	0.64992	0	0	0	6.16488e-05	-10.9375	down
MSTRG.16335.30	MSTRG.16335.30	1.73208	1.72656	1.68852	0.004453	0.002725	0.003245	6.43418e-05	-8.64051	down
MSTRG.35213.1	MSTRG.35213.1	0.280803	0.303226	0.27262	0	0	0	6.53499e-05	-10.8698	down
MSTRG.8428.5	MSTRG.8428.5	0.834609	0.846562	0.829659	0	0	0	6.59503e-05	-10.8836	down
MSTRG.2505.7	MSTRG.2505.7	0.535011	0.526562	0.54592	0	0	0	6.60621e-05	-10.8767	down
MSTRG.38041.5	MSTRG.38041.5	0.71684	0.649592	0.72522	0	0	0	6.6321e-05	-10.8628	down
MSTRG.16842.1	MSTRG.16842.1	0.391289	0.386962	0.325922	0	0	0	6.80044e-05	-10.8558	down
MSTRG.40128.17	MSTRG.40128.17	1.73857	1.65959	1.59592	0	0	0	7.35746e-05	-10.8204	down
MSTRG.5194.6	MSTRG.5194.6	0.288052	0.295592	0.302656	0	0	0	7.79106e-05	-10.7619	down
MSTRG.23767.3	MSTRG.23767.3	0.395623	0.395626	0.379656	0	0	0	7.80364e-05	-10.7619	down
MSTRG.30825.1	MSTRG.30825.1	1.6103	1.62653	1.55952	0	0	0	7.82707e-05	-10.7693	down
MSTRG.9395.1	MSTRG.9395.1	0.214354	0.226562	0.252656	1.5e-05	0	0	8.3982e-05	-9.15249	down
MSTRG.42969.2	MSTRG.42969.2	0.585837	0.595621	0.626262	0	0	0	8.56669e-05	-10.693	down
MSTRG.14835.2	MSTRG.14835.2	0.591127	0.589523	0.601656	0	0	0	8.73582e-05	-10.6851	down
MSTRG.30053.1	MSTRG.30053.1	0.575124	0.585652	0.616256	0	0	0	8.75701e-05	-10.6693	down
ENSRNOT00000093026	AABR07057765.1-201	0	0	0	6.40118	5.91656	6.12466	9.32011e-05	15.2628	up
MSTRG.14015.1	MSTRG.14015.1	0.199967	0.205255	0.185626	0	0	0	0.000101153	-10.5789	down
MSTRG.19601.6	MSTRG.19601.6	0.33837	0.346262	0.316626	0	0	0	0.000101215	-10.5789	down
MSTRG.18807.3	MSTRG.18807.3	1.12994	1.23266	1.02326	0.005047	0	0	0.000104561	-8.87106	down
MSTRG.39208.1	MSTRG.39208.1	1.00727	1.06233	0.953262	0	0	0	0.000107351	-10.5446	down
MSTRG.16838.1	MSTRG.16838.1	0.331214	0.346262	0.356562	0	0	0	0.000108257	-10.4642	down
MSTRG.3162.8	MSTRG.3162.8	0.563105	0.612256	0.485622	0	0	0	0.00010907	-10.4734	down
MSTRG.15829.5	MSTRG.15829.5	0.466823	0.485262	0.452692	0	0	0	0.000113122	-10.455	down
MSTRG.37656.1	MSTRG.37656.1	0.185219	0.192323	0.216565	0	0	0	0.000121762	-10.408	down
MSTRG.7731.2	MSTRG.7731.2	0.211909	0.315549	0.256562	0	0	0	0.000122473	-10.4176	down
MSTRG.6570.1	MSTRG.6570.1	2.80083	2.91223	2.75626	0	0	0	0.000124572	-10.3888	down
MSTRG.27185.1	MSTRG.27185.1	0.867115	0.912561	0.756265	0	0	0	0.000124578	-10.3888	down
MSTRG.22233.2	MSTRG.22233.2	1.56407	1.32326	1.42566	0.000104	0	0	0.000130274	-8.91257	down
MSTRG.1968.2	MSTRG.1968.2	0.37777	0.353263	0.384656	0	0	0	0.000134833	-10.3693	down
MSTRG.30992.17	MSTRG.30992.17	0.417289	0.452626	0.423261	0	0	0	0.000144103	-10.3595	down
MSTRG.5850.2	MSTRG.5850.2	0.275072	0.312521	0.261515	0	0	0	0.000147087	-10.3496	down
MSTRG.9073.6	MSTRG.9073.6	0.214078	0.226513	0.192326	0	0	0	0.000161165	-10.3093	down
MSTRG.48031.9	MSTRG.48031.9	1.76568	1.54548	1.92665	0	0	0	0.000167984	-10.299	down
MSTRG.3002.1	MSTRG.3002.1	0.319192	0.421215	0.215656	0	0	0	0.000168077	-10.299	down
MSTRG.33715.2	MSTRG.33715.2	0.334681	0.315656	0.303262	0	0	0	0.00017517	-10.2783	down
MSTRG.24714.4	MSTRG.24714.4	0.275949	0.252659	0.302626	0	0	0	0.00017901	-10.2678	down
MSTRG.38807.1	MSTRG.38807.1	0.149842	0.152326	0.132652	0	0	0	0.00018373	-10.2572	down
MSTRG.21784.1	MSTRG.21784.1	0.33068	0.345922	0.312652	0	0	0	0.000185621	-10.2466	down
MSTRG.20061.1	MSTRG.20061.1	0.390118	0.412626	0.371622	0	0	0	0.000202011	-10.2032	down
MSTRG.20821.1	MSTRG.20821.1	0.330291	0.356592	0.315926	0	0	0	0.000208169	-10.1698	down
MSTRG.2633.10	MSTRG.2633.10	0.687905	0.612252	0.716265	0	0	0	0.000209123	-10.181	down
MSTRG.16499.4	MSTRG.16499.4	0.474501	0.489562	0.462622	0	0	0	0.000209243	-10.181	down
MSTRG.4291.6	MSTRG.4291.6	1.67105	1.75662	1.57262	4.7e-05	0.000259	0.000265	0.000212975	-7.93749	down
MSTRG.16499.3	MSTRG.16499.3	0.446549	0.462595	0.516262	0	0	0	0.000223819	-10.1006	down
MSTRG.16714.1	MSTRG.16714.1	0.709351	0.846562	0.684562	0	0	0	0.000237755	-10.0768	down
MSTRG.43605.6	MSTRG.43605.6	0.238493	0.256591	0.215485	0	0	0	0.000237852	-10.0768	down
MSTRG.14156.13	MSTRG.14156.13	0.411944	0.422622	0.391162	0	0	0	0.000238238	-10.0768	down
MSTRG.26194.3	MSTRG.26194.3	0.32848	0.351662	0.394451	0	0	0	0.000248304	-10.0403	down
MSTRG.46456.2	MSTRG.46456.2	0.720762	0.912622	0.682622	0	0	0	0.000248362	-10.0403	down
MSTRG.31606.3	MSTRG.31606.3	0	0	0	12.2027	14.2636	11.0409	0.000262379	14.0972	up
MSTRG.36828.1	MSTRG.36828.1	0.189327	0.198266	0.178926	0	0	0	0.000265035	-10.0155	down
MSTRG.20328.9	MSTRG.20328.9	0.366673	0.358156	0.391511	0	0	0	0.000284795	-9.99017	down
MSTRG.24616.1	MSTRG.24616.1	0.553326	0.516262	0.616552	0	0	0	0.000287043	-9.99017	down
MSTRG.22745.5	MSTRG.22745.5	0.143288	0.156326	0.215652	0	0	0	0.000307907	-9.96443	down
MSTRG.19445.1	MSTRG.19445.1	0.234398	0.249556	0.192626	0	0	0	0.000310985	-9.96443	down
MSTRG.2472.1	MSTRG.2472.1	0.246669	0.251616	0.219596	0	0	0	0.000322925	-9.95139	down
MSTRG.31893.2	MSTRG.31893.2	0.239297	0.291662	0.186562	0	0	0	0.000334708	-9.93823	down
MSTRG.6903.1	MSTRG.6903.1	0.310434	0.356615	0.271261	0	0	0	0.000334723	-9.93823	down
MSTRG.914.3	MSTRG.914.3	0.141599	0.165928	0.121652	0	0	0	0.000358167	-9.91154	down
MSTRG.13459.2	MSTRG.13459.2	0.384439	0.391614	0.375626	0	0	0	0.000359536	-9.92494	down
MSTRG.40132.1	MSTRG.40132.1	0.475389	0.495621	0.461562	0	0	0	0.000359848	-9.92494	down
MSTRG.13210.1	MSTRG.13210.1	0.350973	0.452626	0.216622	0	0	0	0.000393914	-9.87055	down
MSTRG.38773.2	MSTRG.38773.2	0.322643	0.359951	0.284262	0	0	0	0.000396754	-9.87055	down
MSTRG.37963.1	MSTRG.37963.1	0.269005	0.296261	0.232662	0	0	0	0.000397724	-9.88434	down
MSTRG.16161.1	MSTRG.16161.1	0.366359	0.391265	0.281662	0	0	0	0.000407537	-9.85663	down
MSTRG.14582.5	MSTRG.14582.5	0.444147	0.574651	0.386662	0	0	0	0.00040809	-9.85663	down
MSTRG.20820.1	MSTRG.20820.1	0.300118	0.345562	0.276626	0	0	0	0.000419919	-9.81403	down
MSTRG.10784.2	MSTRG.10784.2	0.205923	0.175626	0.259592	0	0	0	0.000420483	-9.81403	down
MSTRG.6222.1	MSTRG.6222.1	0.185236	0.195956	0.144956	0	0	0	0.000422595	-9.82837	down
MSTRG.22648.3	MSTRG.22648.3	0.883842	0.972621	0.743265	0	0	0	0.000471387	-9.78492	down
MSTRG.25587.1	MSTRG.25587.1	0.162519	0.122662	0.185626	0	0	0	0.000518004	-9.7552	down
MSTRG.26194.20	MSTRG.26194.20	0.307223	0.349592	0.274569	0	0	0	0.00051811	-9.7552	down
MSTRG.36706.1	MSTRG.36706.1	0.202414	0.286522	0.179562	0	0	0	0.000555229	-9.72486	down
MSTRG.46513.9	MSTRG.46513.9	0.408129	0.423593	0.375623	0	0	0	0.000556772	-9.72486	down
MSTRG.17780.2	MSTRG.17780.2	0.139159	0.142659	0.128465	0	0	0	0.000558886	-9.70945	down
MSTRG.2340.7	MSTRG.2340.7	4.84509	5.21162	4.59463	0.089662	0.008385	0.075952	0.000583794	-6.80619	down
MSTRG.12929.3	MSTRG.12929.3	0.937442	1.1563	0.845626	0	0	0	0.000594444	-9.67813	down
MSTRG.2451.8	MSTRG.2451.8	0.348994	0.356516	0.316562	0	0	0	0.000594487	-9.67813	down
MSTRG.17516.1	MSTRG.17516.1	0.329392	0.398466	0.275626	0	0	0	0.000597789	-9.67813	down
MSTRG.26667.1	MSTRG.26667.1	0.406689	0.426256	0.379596	0	0	0	0.000604794	-9.6622	down
MSTRG.16836.1	MSTRG.16836.1	0.229024	0.256565	0.216562	0	0	0	0.000639264	-9.61336	down
MSTRG.38807.2	MSTRG.38807.2	0.112818	0.152626	0.096162	0	0	0	0.000639943	-9.61336	down
MSTRG.23756.2	MSTRG.23756.2	0.311815	0.356592	0.275622	0	0	0	0.000644469	-9.61336	down
MSTRG.25306.2	MSTRG.25306.2	0.555994	0.516262	0.615234	0	0	0	0.000655554	-9.57985	down
MSTRG.3031.2	MSTRG.3031.2	0.237205	0.246522	0.226564	0	0	0	0.000655609	-9.57985	down
MSTRG.12464.1	MSTRG.12464.1	0.244855	0.282623	0.216562	0	0	0	0.000660856	-9.62982	down
MSTRG.18620.1	MSTRG.18620.1	1.12577	1.15657	0.095455	0	0	0	0.000672235	-9.5967	down
MSTRG.2041.1	MSTRG.2041.1	1.85194	1.52696	2.14957	0	0	0	0.000672306	-9.5967	down
MSTRG.17943.2	MSTRG.17943.2	0.252508	0.286626	0.215656	0	0	0	0.000672328	-9.5967	down
MSTRG.4097.7	MSTRG.4097.7	0	0	0	2.83864	2.28642	3.04752	0.000729573	12.8601	up
MSTRG.42645.8	MSTRG.42645.8	0.323616	0.481235	0.252624	5.1e-05	0.002264	0.002356	0.000773361	-7.12292	down
MSTRG.46209.1	MSTRG.46209.1	0.269757	0.279552	0.215652	0	0	0	0.000787303	-9.52808	down
MSTRG.28250.1	MSTRG.28250.1	0.328857	0.319592	0.349552	0	0	0	0.00078741	-9.52808	down
MSTRG.11631.1	MSTRG.11631.1	12.7529	13.6959	11.1663	0.294099	0.168965	0.289592	0.000788028	-6.0102	down
MSTRG.35017.1	MSTRG.35017.1	0.202424	0.284656	0.185626	0	0	0	0.000803099	-9.5104	down
MSTRG.33037.1	MSTRG.33037.1	0.147173	0.155956	0.121566	0	0	0	0.000803637	-9.5104	down
MSTRG.29703.4	MSTRG.29703.4	0.101178	0.115562	0.091462	0	0	0	0.000805882	-9.5104	down
MSTRG.26142.1	MSTRG.26142.1	0.447468	0.412626	0.526659	0	0	0	0.00081082	-9.5104	down
MSTRG.9523.2	MSTRG.9523.2	0.271857	0.376266	0.245952	0	0	0	0.00081416	-9.47438	down
MSTRG.1982.1	MSTRG.1982.1	0.257428	0.296265	0.214962	0	0	0	0.000861476	-9.43744	down
MSTRG.45739.1	MSTRG.45739.1	0.216552	0.184656	0.249895	0	0	0	0.000869449	-9.43744	down
MSTRG.19525.3	MSTRG.19525.3	0.5393	0.585562	0.615956	0	0	0	0.000869535	-9.43744	down
MSTRG.12466.1	MSTRG.12466.1	0.342488	0.329522	0.396562	0	0	0	0.000870981	-9.38019	down
MSTRG.16789.1	MSTRG.16789.1	0.250376	0.155942	0.376269	0	0	0	0.000871038	-9.38019	down
MSTRG.16335.19	MSTRG.16335.19	0.21402	0.256526	0.181626	0	0	0	0.000872043	-9.41861	down
MSTRG.18703.1	MSTRG.18703.1	0.233725	0.259592	0.216566	0	0	0	0.000876441	-9.41861	down
MSTRG.39673.4	MSTRG.39673.4	0.30011	0.359595	0.279562	0	0	0	0.00087732	-9.41861	down
MSTRG.4039.1	MSTRG.4039.1	0.663011	0.846262	0.432665	0	0	0	0.000894056	-9.39953	down
MSTRG.45957.2	MSTRG.45957.2	0.154997	0.191659	0.116556	0	0	0	0.000894352	-9.39953	down
MSTRG.6238.1	MSTRG.6238.1	0.162557	0.152652	0.184622	0	0	0	0.00089609	-9.36059	down
MSTRG.17321.3	MSTRG.17321.3	0.870347	0.465692	0.916262	0	0	0	0.000896443	-9.36059	down
MSTRG.40042.2	MSTRG.40042.2	0.100291	0.115265	0.179566	0	0	0	0.000905096	-9.34072	down
MSTRG.42408.1	MSTRG.42408.1	0.22844	0.285626	0.216659	0	0	0	0.00100088	-9.32058	down
MSTRG.30065.2	MSTRG.30065.2	0.309239	0.309466	0.379661	0	0	0	0.00100132	-9.32058	down
MSTRG.3361.21	MSTRG.3361.21	1.13188	1.54956	1.03232	0	0	0	0.00102752	-9.27942	down
MSTRG.24961.3	MSTRG.24961.3	0.600128	0.946623	0.465626	0	0	0	0.00102909	-9.23705	down
MSTRG.17047.1	MSTRG.17047.1	0.163048	0.155923	0.185626	0	0	0	0.00102921	-9.23705	down
MSTRG.9140.2	MSTRG.9140.2	0.355001	0.374662	0.394659	0	0	0	0.00103176	-9.27942	down
MSTRG.24511.1	MSTRG.24511.1	0.218218	0.296262	0.315962	0	0	0	0.00103241	-9.27942	down
MSTRG.18445.5	MSTRG.18445.5	0.25931	0.265959	0.249626	0	0	0	0.00104891	-9.21539	down
MSTRG.9921.1	MSTRG.9921.1	0.425373	0.452626	0.406623	0	0	0	0.00105082	-9.25839	down
MSTRG.19607.3	MSTRG.19607.3	0.252095	0.254489	0.284662	0	0	0	0.00105126	-9.25839	down
MSTRG.43563.2	MSTRG.43563.2	0.285244	0.296262	0.316562	0	0	0	0.00105503	-9.21539	down
MSTRG.4976.1	MSTRG.4976.1	0.272387	0.246626	0.296262	0	0	0	0.00106105	-9.21539	down
MSTRG.16335.21	MSTRG.16335.21	0.198908	0.212326	0.197626	0	0	0	0.00108144	-9.1934	down
MSTRG.3749.23	MSTRG.3749.23	0.294123	0.246562	0.311566	0	0	0	0.001082	-9.1934	down
MSTRG.19444.1	MSTRG.19444.1	0.216309	0.226256	0.263625	0	0	0	0.00110998	-9.17107	down
MSTRG.19379.12	MSTRG.19379.12	0.161351	0.126262	0.196263	0	0	0	0.0011114	-9.17107	down
MSTRG.19210.2	MSTRG.19210.2	0.582125	0.751623	0.413266	0	0.005205	0	0.00113768	-7.5934	down
MSTRG.30598.1	MSTRG.30598.1	0	0	0	0.517662	0.183596	0.476139	0.00114997	12.6466	up
MSTRG.46356.1	MSTRG.46356.1	0.231498	0.296622	0.216562	0	0	0	0.00120434	-9.10194	down
MSTRG.3001.1	MSTRG.3001.1	0.351141	0.385626	0.312656	0	0	0	0.00120437	-9.10194	down
MSTRG.46766.7	MSTRG.46766.7	0.590902	0.676263	0.476266	0.011761	0.000363	0.012231	0.00121173	-6.5143	down
MSTRG.13117.4	MSTRG.13117.4	0.265262	0.212626	0.292626	0	0	0	0.00121231	-9.10194	down
MSTRG.2521.1	MSTRG.2521.1	0.223865	0.203232	0.271626	0	0	0	0.00122743	-9.07813	down
MSTRG.34294.17	MSTRG.34294.17	0.306228	0.386626	0.271156	0	0	0	0.00133002	-9.02931	down
MSTRG.36135.1	MSTRG.36135.1	0.184787	0.195623	0.151662	0	0	0	0.00133539	-9.02931	down
MSTRG.30754.2	MSTRG.30754.2	0.388452	0.376656	0.386266	0.002671	0	0	0.00135995	-7.52557	down
MSTRG.15442.1	MSTRG.15442.1	0.806448	0.912663	0.716563	0	0	0	0.00141685	-9.00427	down
MSTRG.17157.1	MSTRG.17157.1	0.234084	0.325452	0.152663	0	0	0	0.00141947	-9.00427	down
MSTRG.26528.1	MSTRG.26528.1	0.09758	0.0549566	0.16592	0	0	0	0.00142513	-9.00427	down
MSTRG.8649.1	MSTRG.8649.1	0.10234	0.159569	0.129522	0	0	0	0.00154726	-8.97879	down
MSTRG.9392.1	MSTRG.9392.1	0.110984	0.186562	0.106563	0	0	0	0.00154726	-8.97879	down
MSTRG.10251.2	MSTRG.10251.2	0.16196	0.192626	0.166236	0	0	0	0.00154912	-8.97879	down
MSTRG.16875.4	MSTRG.16875.4	0	0	0	0.634051	0.657433	0.712408	0.00155883	12.1312	up
MSTRG.6228.1	MSTRG.6228.1	0	0	0	0.594126	0.512433	0.601457	0.00156911	12.1093	up
MSTRG.32429.6	MSTRG.32429.6	0.425539	0.456262	0.412162	0	0	0	0.00165249	-8.95284	down
MSTRG.10287.10	MSTRG.10287.10	0.483516	0.523262	0.412626	0.002229	0.00038	0.0021212	0.00167869	-6.71187	down
MSTRG.24654.1	MSTRG.24654.1	0	0	0	1.38446	1.1094	1.57916	0.00174243	11.9725	up
MSTRG.13844.1	MSTRG.13844.1	0.32679	0.355656	0.286326	0	0	0	0.00175295	-8.92643	down
MSTRG.10272.1	MSTRG.10272.1	0.195326	0.162626	0.232622	0	0	0	0.00176193	-8.92643	down
MSTRG.28169.1	MSTRG.28169.1	0.30472	0.405562	0.215626	0	0	0	0.00176341	-8.92643	down
MSTRG.27981.1	MSTRG.27981.1	0.194935	0.215626	0.185626	0	0	0	0.00176359	-8.92643	down
MSTRG.12267.1	MSTRG.12267.1	0.132993	0.159562	0.145656	0	0	0	0.00180212	-8.89951	down
MSTRG.78.1	MSTRG.78.1	0.11898	0.126262	0.092626	0	0	0	0.0018028	-8.89951	down
MSTRG.31138.1	MSTRG.31138.1	0.255689	0.261656	0.215656	0	0	0	0.00180837	-8.89951	down
MSTRG.10251.5	MSTRG.10251.5	0.163497	0.198626	0.145626	0	0	0	0.00181022	-8.89951	down
MSTRG.3749.22	MSTRG.3749.22	0.219242	0.232626	0.176226	0	0	0	0.00181767	-8.89951	down
MSTRG.39645.1	MSTRG.39645.1	0.489802	0.492625	0.512636	0	0	0	0.00193242	-8.87209	down
MSTRG.22265.2	MSTRG.22265.2	0.209467	0.232652	0.216562	0	0	0	0.00194202	-8.87209	down
MSTRG.10177.2	MSTRG.10177.2	0.298777	0.316562	0.246263	0	0	0	0.0019738	-8.84414	down
MSTRG.24996.1	MSTRG.24996.1	0.148026	0.156632	0.132626	0	0	0	0.00198615	-8.84414	down
MSTRG.42840.1	MSTRG.42840.1	0.177514	0.156263	0.185922	0	0	0	0.00199855	-8.81563	down
MSTRG.2340.22	MSTRG.2340.22	0.222863	0.262656	0.212623	0	0	0	0.00200833	-8.81563	down
MSTRG.19436.9	MSTRG.19436.9	0	0	0	1.00415	0.923216	0.843943	0.00206232	11.7953	up
MSTRG.16166.1	MSTRG.16166.1	0	0	0	0.666244	0.478429	0.712438	0.00206802	11.833	up
MSTRG.45550.1	MSTRG.45550.1	0.281042	0.262626	0.216626	0	0	0	0.00215154	-8.78655	down
MSTRG.15638.1	MSTRG.15638.1	0.296936	0.315212	0.246562	0	0	0	0.0021608	-8.78655	down
MSTRG.13237.1	MSTRG.13237.1	0.11957	0.155626	0.103266	0	0	0	0.00216096	-8.78655	down
MSTRG.46529.1	MSTRG.46529.1	0	0	0	1.33954	0.812415	1.09547	0.00222289	11.7377	up
MSTRG.9738.1	MSTRG.9738.1	0.153894	0.192626	0.122623	0	0	0	0.00224794	-8.72657	down
MSTRG.24188.3	MSTRG.24188.3	0	0	0	2.22434	3.09502	2.79068	0.00229331	11.7458	up
MSTRG.24662.1	MSTRG.24662.1	0.141788	0.156263	0.132626	0	0	0	0.00239385	-8.69562	down
MSTRG.15690.4	MSTRG.15690.4	0.239492	0.322656	0.216262	0	0	0	0.00239443	-8.66398	down
MSTRG.15690.2	MSTRG.15690.2	0.324385	0.316626	0.346263	0	0	0	0.00239581	-8.69562	down
MSTRG.14835.3	MSTRG.14835.3	0.166768	0.165652	0.177656	0	0	0	0.0023965	-8.69562	down
MSTRG.15207.2	MSTRG.15207.2	0.394682	0.398626	0.412622	0	0	0	0.00239777	-8.69562	down
MSTRG.45384.1	MSTRG.45384.1	0.182619	0.198562	0.175926	0	0	0	0.00240826	-8.66398	down
MSTRG.16559.8	MSTRG.16559.8	0.227819	0.316262	0.216562	0	0	0	0.00240897	-8.66398	down
MSTRG.30797.2	MSTRG.30797.2	0	0	0	1.03385	0.871309	1.10321	0.00241413	11.6214	up
MSTRG.18603.4	MSTRG.18603.4	0.311526	0.349566	0.285626	0.000534	0	0	0.00243779	-7.11615	down
MSTRG.46446.1	MSTRG.46446.1	0	0	0	1.23111	1.37308	1.24656	0.0025331	11.5701	up
MSTRG.38795.2	MSTRG.38795.2	4.22845	4.95627	3.91656	0.170914	0.043161	0.212623	0.00253683	-5.48242	down
MSTRG.9392.2	MSTRG.9392.2	0	0	0	0.665123	0.555708	0.789123	0.00254029	11.5056	up
MSTRG.5508.2	MSTRG.5508.2	0.162554	0.185626	0.122626	0	0	0	0.00254079	-8.63164	down
MSTRG.41109.1	MSTRG.41109.1	0.280739	0.326262	0.246562	0	0	0	0.00255042	-8.63164	down
MSTRG.24480.1	MSTRG.24480.1	0.133456	0.159562	0.122622	0	0	0	0.00256204	-8.63164	down
MSTRG.45596.1	MSTRG.45596.1	0.228698	0.285962	0.345562	0	0	0	0.00257165	-8.63164	down
MSTRG.12943.3	MSTRG.12943.3	0.173554	0.195626	0.144656	0	0	0	0.00258349	-8.63164	down
MSTRG.27443.5	MSTRG.27443.5	0.92908	0.859213	0.784562	0	0	0	0.00259514	-8.63164	down
MSTRG.1148.7	MSTRG.1148.7	0.127285	0.135659	0.196266	0	0	0	0.00260634	-8.63164	down
MSTRG.19101.20	MSTRG.19101.20	0.375598	0.396216	0.346592	0	0	0	0.00261831	-8.63164	down
MSTRG.45957.3	MSTRG.45957.3	0	0	0	0.274458	0.563792	0.326523	0.00271021	11.7025	up
MSTRG.21482.2	MSTRG.21482.2	0.221841	0.322623	0.216236	0	0	0	0.00272101	-8.5647	down
MSTRG.44488.1	MSTRG.44488.1	0.263548	0.285956	0.315626	0	0	0	0.00272387	-8.5647	down
MSTRG.8501.1	MSTRG.8501.1	0.389103	0.355952	0.316256	0	0	0	0.0027239	-8.5647	down
MSTRG.3749.37	MSTRG.3749.37	0.495253	0.526659	0.416262	0	0	0	0.00272599	-8.59856	down
MSTRG.37485.2	MSTRG.37485.2	0.085075	0.091516	0.045626	0	0	0	0.00272692	-8.5647	down
MSTRG.34901.1	MSTRG.34901.1	0.126793	0.155656	0.116626	0	0	0	0.00272722	-8.59856	down
MSTRG.4660.2	MSTRG.4660.2	0.169706	0.191562	0.132622	0	0	0	0.00272982	-8.5647	down
ENSRNOT00000088122	AABR07019086.1-202	0	0	0	1.43659	0.994385	1.23262	0.00273069	11.4472	up
MSTRG.41633.1	MSTRG.41633.1	0.273132	0.322626	0.249562	0	0	0	0.00273122	-8.5647	down
MSTRG.2633.8	MSTRG.2633.8	0.250091	0.296263	0.212626	0	0	0	0.00273421	-8.5647	down
MSTRG.2340.25	MSTRG.2340.25	0.226266	0.192626	0.212626	0	0	0	0.00273693	-8.5647	down
MSTRG.38799.6	MSTRG.38799.6	0	0	0	0.448067	0.259899	0.326526	0.00277482	11.4603	up
MSTRG.24459.7	MSTRG.24459.7	0.488603	0.532626	0.426269	0	0	0	0.00279656	-8.53003	down
MSTRG.9450.2	MSTRG.9450.2	0.119364	0.155922	0.132626	0	0	0	0.00279677	-8.53003	down
MSTRG.15937.3	MSTRG.15937.3	0.123408	0.152626	0.151626	0	0	0	0.00279995	-8.53003	down
MSTRG.19525.1	MSTRG.19525.1	0.339425	0.316262	0.326562	0	0.006171	0	0.00287258	-6.46383	down
MSTRG.26940.1	MSTRG.26940.1	0	0	0	0.59244	0.664771	0.614952	0.00290929	11.3584	up
ENSRNOT00000087733	LOC100911851-202	0	0	0	1.77923	1.84048	1.59592	0.00298571	11.3353	up
MSTRG.31382.1	MSTRG.31382.1	0	0	0	0.539857	0.390699	0.548959	0.00299911	11.3091	up
MSTRG.4840.1	MSTRG.4840.1	0.195804	0.212626	0.176262	0	0	0	0.00302263	-8.4945	down
MSTRG.14012.2	MSTRG.14012.2	0.175209	0.189562	0.152326	0	0	0	0.00302301	-8.4945	down
MSTRG.34212.4	MSTRG.34212.4	0.166141	0.175266	0.185926	0	0	0	0.00302407	-8.4945	down
MSTRG.20504.1	MSTRG.20504.1	0.408591	0.486266	0.381566	0	0	0	0.00302732	-8.4945	down
MSTRG.21050.1	MSTRG.21050.1	0.283331	0.315626	0.245256	0	0	0	0.00303075	-8.4945	down
MSTRG.43968.1	MSTRG.43968.1	0.173834	0.145626	0.195625	0	0	0	0.00321061	-8.45808	down
MSTRG.8243.5	MSTRG.8243.5	0.158592	0.185626	0.122626	0	0	0	0.00323094	-8.45808	down
MSTRG.44858.1	MSTRG.44858.1	0.308595	0.321256	0.359592	1.6e-05	0	0	0.00323136	-6.88085	down
MSTRG.14011.1	MSTRG.14011.1	0.13595	0.159232	0.122623	0	0	0	0.00323479	-8.45808	down
MSTRG.34705.2	MSTRG.34705.2	0.100131	0.262562	0.092626	0	0	0	0.00323704	-8.45808	down
MSTRG.12521.1	MSTRG.12521.1	0.479748	0.589562	0.426232	0	0	0	0.00323838	-8.45808	down
MSTRG.19379.14	MSTRG.19379.14	0.13209	0.155626	0.116262	0	0	0	0.00324116	-8.45808	down
MSTRG.2751.1	MSTRG.2751.1	0.157912	0.182626	0.146263	0	0	0	0.00324155	-8.45808	down
MSTRG.33816.3	MSTRG.33816.3	0	0	0	1.80239	2.59228	2.16596	0.00329788	11.2446	up
MSTRG.8750.1	MSTRG.8750.1	0	0	0	0.668235	0.687808	0.596265	0.0036721	11.0624	up
MSTRG.44874.1	MSTRG.44874.1	0.379746	0.326562	0.455623	0	0	0	0.00371578	-8.38235	down
MSTRG.20080.10	MSTRG.20080.10	0	0	0	0.780728	0.667181	0.626265	0.00372911	11.0397	up
MSTRG.16832.1	MSTRG.16832.1	0	0	0	0.253033	0.32959	0.322656	0.00405686	10.9973	up
MSTRG.9010.1	MSTRG.9010.1	0	0	0	0.184668	0.333419	0.265656	0.00409013	11.0812	up
MSTRG.36295.5	MSTRG.36295.5	0.124332	0.155269	0.119592	0	0	0	0.00411683	-8.34295	down
MSTRG.36210.2	MSTRG.36210.2	0.20091	0.216562	0.186296	0	0	0	0.00411734	-8.34295	down
MSTRG.8243.6	MSTRG.8243.6	0.132686	0.152662	0.125626	0	0	0	0.00411821	-8.34295	down
MSTRG.35139.3	MSTRG.35139.3	0.232805	0.252662	0.203262	0	0	0	0.00411832	-8.34295	down
MSTRG.30947.3	MSTRG.30947.3	0.137452	0.155626	0.116262	0	0	0	0.00412059	-8.34295	down
MSTRG.22877.2	MSTRG.22877.2	0	0	0	1.45767	1.00872	1.56595	0.00424518	10.8693	up
MSTRG.2626.8	MSTRG.2626.8	0.19389	0.215626	0.179492	0	0	0	0.00438698	-8.30243	down
MSTRG.25260.4	MSTRG.25260.4	0.235934	0.245952	0.212626	0	0	0	0.00440217	-8.30243	down
MSTRG.15645.2	MSTRG.15645.2	0.255729	0.296962	0.316562	0	0	0	0.00440275	-8.30243	down
MSTRG.671.2	MSTRG.671.2	0.151976	0.132662	0.116226	0	0	0	0.00440277	-8.30243	down
MSTRG.5328.4	MSTRG.5328.4	0.338507	0.394226	0.296256	0	0	0	0.00440321	-8.30243	down
MSTRG.17416.1	MSTRG.17416.1	0.177307	0.162659	0.185926	0	0	0	0.00440416	-8.30243	down
MSTRG.38162.1	MSTRG.38162.1	0.206763	0.215926	0.152626	0	0	0	0.00440508	-8.30243	down
MSTRG.3712.1	MSTRG.3712.1	0.148104	0.186266	0.103262	0	0	0	0.00440559	-8.30243	down
MSTRG.3749.3	MSTRG.3749.3	0.429986	0.582626	0.325956	0.00071	0	0	0.00457709	-6.68215	down
MSTRG.6196.2	MSTRG.6196.2	0	0	0	0.126295	0.250178	0.216986	0.00463876	10.9771	up
ENSRNOT00000077924	AABR07068316.1-201	0	0	0	0.286338	0.397262	0.322952	0.00464664	10.8424	up
MSTRG.11288.1	MSTRG.11288.1	0.407144	0.515626	0.326626	0	0	0	0.00476134	-8.26074	down
MSTRG.44471.7	MSTRG.44471.7	0.164742	0.156526	0.179456	0	0	0	0.004762	-8.26074	down
MSTRG.44471.1	MSTRG.44471.1	0.168956	0.198952	0.145926	0	0	0	0.00476233	-8.26074	down
MSTRG.35188.1	MSTRG.35188.1	0.259192	0.322626	0.295625	0	0	0	0.00477744	-8.26074	down
MSTRG.39999.2	MSTRG.39999.2	0.125616	0.162596	0.116626	0	0	0	0.00477928	-8.26074	down
MSTRG.44471.14	MSTRG.44471.14	0.179222	0.189652	0.166254	0	0	0	0.00477936	-8.26074	down
MSTRG.2386.22	MSTRG.2386.22	0.253286	0.295666	0.216266	0	0	0	0.00478091	-8.26074	down
MSTRG.18584.2	MSTRG.18584.2	0	0	0	0.347419	0.316292	0.326262	0.00496249	10.7548	up
MSTRG.44471.15	MSTRG.44471.15	0.158228	0.192626	0.112626	0	0	0	0.00503221	-8.21782	down
MSTRG.36109.15	MSTRG.36109.15	0.774825	0.846562	0.616263	0	0	0	0.00504432	-8.21782	down
MSTRG.46349.11	MSTRG.46349.11	0.25395	0.295626	0.315626	0	0	0	0.00504771	-8.21782	down
MSTRG.19068.1	MSTRG.19068.1	0.143609	0.192562	0.116262	0	0	0	0.00505539	-8.21782	down
MSTRG.40612.2	MSTRG.40612.2	0.347249	0.382626	0.316526	0	0	0	0.00505553	-8.21782	down
MSTRG.13611.5	MSTRG.13611.5	0.519361	0.659626	0.482626	0	0	0	0.00505645	-8.21782	down
MSTRG.42384.1	MSTRG.42384.1	0.248773	0.296561	0.226262	0	0	0	0.00506468	-8.21782	down
MSTRG.22813.3	MSTRG.22813.3	0.27044	0.292626	0.216262	0	0	0	0.00506656	-8.21782	down
MSTRG.23158.3	MSTRG.23158.3	0.74669	0.856626	0.675162	0	0	0	0.00506683	-8.21782	down
MSTRG.12635.3	MSTRG.12635.3	0.132448	0.165985	0.115654	0	0	0	0.00506858	-8.21782	down
MSTRG.40128.22	MSTRG.40128.22	0	0	0	0.426071	0.562227	0.426256	0.00519093	10.761	up
MSTRG.22233.3	MSTRG.22233.3	0	0	0	0.528963	0.703958	0.626262	0.00520664	10.7612	up
MSTRG.15994.17	MSTRG.15994.17	1.1661	1.15563	0.945151	0.044766	0	0	0.00521962	-5.94745	down
MSTRG.15937.5	MSTRG.15937.5	0.136411	0.165626	0.151552	0	0	0	0.00554478	-8.17358	down
MSTRG.6123.2	MSTRG.6123.2	0.265847	0.295623	0.216526	0	0	0	0.005546	-8.17358	down
MSTRG.47827.8	MSTRG.47827.8	0.123595	0.158623	0.114526	0	0	0	0.00554778	-8.17358	down
MSTRG.978.3	MSTRG.978.3	0.473615	0.598456	0.345616	0	0	0	0.00554903	-8.17358	down
MSTRG.13020.2	MSTRG.13020.2	0.140241	0.162625	0.135952	0	0	0	0.00555084	-8.17358	down
MSTRG.20959.1	MSTRG.20959.1	0.190933	0.182626	0.215629	0	0	0	0.0055521	-8.17358	down
MSTRG.34294.12	MSTRG.34294.12	0.158902	0.195226	0.116262	0	0	0	0.00555337	-8.17358	down
MSTRG.14039.1	MSTRG.14039.1	0	0	0	0.416238	0.197826	0.426562	0.0060306	10.6165	up
ENSRNOT00000086689	LOC100909599-202	0	0	0	0.939992	0.872604	0.982622	0.00630481	10.4879	up
MSTRG.8654.1	MSTRG.8654.1	0	0	0	0.539343	0.29787	0.565952	0.00645408	10.509	up
MSTRG.37172.6	MSTRG.37172.6	0.197974	0.345692	0.235851	0	0	0	0.00646372	-8.12793	down
MSTRG.10851.3	MSTRG.10851.3	0.113093	0.152662	0.195623	0	0	0	0.00646527	-8.12793	down
MSTRG.21431.4	MSTRG.21431.4	0.096223	0.081562	0.097955	0	0	0	0.00647328	-8.12793	down
MSTRG.3528.1	MSTRG.3528.1	0.120651	0.155623	0.115263	0	0	0	0.00647763	-8.12793	down
MSTRG.34908.2	MSTRG.34908.2	0.105109	0.112563	0.152636	0	0	0	0.00649318	-8.12793	down
MSTRG.39648.1	MSTRG.39648.1	0.288979	0.312562	0.292663	0	0	0	0.00649409	-8.12793	down
MSTRG.22265.4	MSTRG.22265.4	0.126807	0.156263	0.178262	0	0	0	0.00649431	-8.12793	down
MSTRG.14785.1	MSTRG.14785.1	0.162819	0.152626	0.152664	0	0	0	0.00649467	-8.12793	down
MSTRG.42402.1	MSTRG.42402.1	0	0	0	0.295474	0.224015	0.325622	0.00650222	10.4364	up
MSTRG.4860.1	MSTRG.4860.1	0	0	0	0.281174	0.304734	0.295626	0.00651075	10.4531	up
MSTRG.2779.1	MSTRG.2779.1	0	0	0	0.921446	0.507201	0.989592	0.00651427	10.4975	up
MSTRG.24234.1	MSTRG.24234.1	0.130148	0.152656	0.114526	0	0	0	0.00652305	-8.0808	down
MSTRG.5327.3	MSTRG.5327.3	0.262773	0.289562	0.215626	0	0	0	0.00652972	-8.0808	down
MSTRG.2386.28	MSTRG.2386.28	0.491816	0.523226	0.626351	0	0	0	0.0065351	-8.0808	down
MSTRG.44471.24	MSTRG.44471.24	0.14457	0.212231	0.112526	0	0	0	0.00654184	-8.0808	down
MSTRG.22367.1	MSTRG.22367.1	0.14363	0.165256	0.125625	0	0	0	0.00654353	-8.0808	down
MSTRG.15437.1	MSTRG.15437.1	0.782712	0.865456	0.654252	0	0	0	0.00654388	-8.0808	down
MSTRG.9163.1	MSTRG.9163.1	0	0	0	0.613883	0.270969	0.713262	0.00655686	10.5259	up
MSTRG.25433.1	MSTRG.25433.1	0.554009	0.512266	0.646262	0.028362	0.017529	0.025956	0.0067557	-4.78374	down
MSTRG.4257.8	MSTRG.4257.8	0	0	0	1.90655	3.38568	2.16266	0.006997	10.5037	up
MSTRG.40273.2	MSTRG.40273.2	0	0	0	0.26738	0.320005	0.195626	0.00709538	10.3542	up
MSTRG.46766.8	MSTRG.46766.8	0.64631	0.649929	0.616595	0.02942	0	0	0.00709732	-5.74878	down
MSTRG.17769.1	MSTRG.17769.1	0	0	0	0.192171	0.1324	0.186563	0.00713591	10.3446	up
MSTRG.19391.1	MSTRG.19391.1	0	0	0	0.180278	0.224575	0.172626	0.00751731	10.304	up
MSTRG.22648.2	MSTRG.22648.2	0.245639	0.295626	0.216266	0	0	0	0.00787868	-8.03207	down
MSTRG.5472.3	MSTRG.5472.3	0.136372	0.158956	0.145263	0	0	0	0.00787881	-8.03207	down
MSTRG.3749.19	MSTRG.3749.19	0.326527	0.386146	0.315626	0	0	0	0.00788942	-8.03207	down
MSTRG.5506.1	MSTRG.5506.1	0.235698	0.312526	0.203236	0	0	0	0.00789106	-8.03207	down
MSTRG.18404.4	MSTRG.18404.4	0.151168	0.165263	0.182626	0	0	0	0.00790691	-8.03207	down
MSTRG.2533.1	MSTRG.2533.1	0.19775	0.213262	0.263256	0	0	0	0.00790729	-8.03207	down
MSTRG.36222.2	MSTRG.36222.2	1.44483	1.52631	1.32583	0	0	0	0.00791819	-8.03207	down
MSTRG.18707.9	MSTRG.18707.9	0.289588	0.365265	0.225626	0	0	0	0.00791875	-8.03207	down
MSTRG.42409.1	MSTRG.42409.1	0.151891	0.168926	0.132652	0	0	0	0.00791925	-8.03207	down
MSTRG.10883.1	MSTRG.10883.1	0.195736	0.215952	0.186262	0	0	0	0.0079411	-8.03207	down
MSTRG.29041.1	MSTRG.29041.1	0	0	0	0.493069	1.05073	0.526622	0.00795651	10.3927	up
MSTRG.2340.9	MSTRG.2340.9	5.73898	5.95625	4.82626	0.051876	0.239884	0.048926	0.00865365	-5.23252	down
MSTRG.8128.1	MSTRG.8128.1	0.117434	0.159626	0.126626	0	0	0	0.0087795	-7.98164	down
MSTRG.23478.4	MSTRG.23478.4	0.123594	0.156292	0.102356	0	0	0	0.0088061	-7.98164	down
MSTRG.27072.3	MSTRG.27072.3	0.167092	0.198555	0.132625	0	0	0	0.00883346	-7.98164	down
MSTRG.38619.1	MSTRG.38619.1	0.117956	0.123654	0.092256	0	0	0	0.00885219	-7.98164	down
MSTRG.10637.16	MSTRG.10637.16	0.05482	0.004858	0.064525	0	0	0	0.00887094	-7.98164	down
MSTRG.23542.1	MSTRG.23542.1	0.197978	0.186262	0.216256	0	0	0	0.00888971	-7.98164	down
MSTRG.37297.1	MSTRG.37297.1	0.127663	0.156895	0.112326	0	0	0	0.00891315	-7.98164	down
MSTRG.10637.17	MSTRG.10637.17	0.053867	0.046626	0.061549	0	0	0	0.00893445	-7.98164	down
MSTRG.46424.2	MSTRG.46424.2	0.070946	0.081626	0.062623	0	0	0	0.00894061	-7.98164	down
MSTRG.40491.5	MSTRG.40491.5	0.113009	0.155626	0.123523	0	0	0	0.00894154	-7.98164	down
MSTRG.23158.1	MSTRG.23158.1	0.800914	0.987485	0.745626	0	0	0	0.00894262	-7.98164	down
MSTRG.6052.1	MSTRG.6052.1	0.289641	0.325262	0.215231	0	0	0	0.00894361	-7.98164	down
MSTRG.2884.1	MSTRG.2884.1	0.214061	0.256253	0.198254	0	0.006558	0	0.00905198	-5.81319	down
MSTRG.10637.18	MSTRG.10637.18	0.074683	0.061523	0.048659	0	6.6e-05	0	0.00918504	-6.14291	down
MSTRG.18818.8	MSTRG.18818.8	0	0	0	0.104803	0.461318	0.094562	0.00923563	10.6022	up
MSTRG.28861.10	MSTRG.28861.10	0	0	0	0.409462	0.245022	0.559595	0.0092867	10.095	up
MSTRG.38773.3	MSTRG.38773.3	0	0	0	0.44574	0.249756	0.42456	0.0093238	10.1033	up
MSTRG.12010.1	MSTRG.12010.1	0.342868	0.452365	0.512324	0	0	0	0.00947995	-7.92939	down
MSTRG.1527.3	MSTRG.1527.3	0.10485	0.201521	0.125032	0	0	0	0.00948692	-7.92939	down
MSTRG.18807.4	MSTRG.18807.4	0	0	0	0.137853	0.27399	0.126562	0.00948775	10.1873	up
MSTRG.3361.23	MSTRG.3361.23	0.388977	0.421325	0.312502	0	0	0	0.009513	-7.92939	down
MSTRG.20083.1	MSTRG.20083.1	0.222535	0.236123	0.210321	0	0	0	0.00951552	-7.92939	down
MSTRG.2471.2	MSTRG.2471.2	0.16	0.152325	0.174213	0	0	0	0.00951555	-7.92939	down
MSTRG.44581.1	MSTRG.44581.1	0.145867	0.152321	0.172032	0	0	0	0.00951603	-7.92939	down
MSTRG.5848.1	MSTRG.5848.1	0.154884	0.162032	0.174215	0	0	0	0.00951624	-7.92939	down
MSTRG.27183.1	MSTRG.27183.1	0.270232	0.320123	0.359559	0	0	0	0.00951674	-7.92939	down
MSTRG.7363.1	MSTRG.7363.1	0.114665	0.152211	0.095262	0	0	0	0.00951725	-7.92939	down
MSTRG.8509.1	MSTRG.8509.1	0.12818	0.132125	0.148253	0	0	0	0.0095175	-7.92939	down
MSTRG.40885.10	MSTRG.40885.10	0.142359	0.152032	0.124213	0	0	0	0.00951825	-7.92939	down
MSTRG.22862.2	MSTRG.22862.2	0.309093	0.406201	0.125418	0.009648	0	0	0.0095881	-5.78104	down
MSTRG.29463.1	MSTRG.29463.1	0	0	0	0.655577	0.515967	0.665952	0.00997385	9.94429	up
MSTRG.9010.5	MSTRG.9010.5	0	0	0	0.173902	0.115128	0.186262	0.00998172	10.0105	up
MSTRG.16365.1	MSTRG.16365.1	0	0	0	0.305099	0.218806	0.462662	0.010014	9.95303	up
MSTRG.9738.3	MSTRG.9738.3	0	0	0	0.324919	0.284357	0.316562	0.0102073	9.91336	up
MSTRG.11262.1	MSTRG.11262.1	0	0	0	2.07059	2.23866	2.16562	0.0104993	9.89574	down
MSTRG.5824.2	MSTRG.5824.2	0.003249	0.0042562	0.00262626	1.96733	3.32532	2.06262	0.0105345	7.51444	up
MSTRG.9062.3	MSTRG.9062.3	0	0	0	0.292511	0.296173	0.325622	0.0105928	9.88256	up
MSTRG.14332.1	MSTRG.14332.1	0.140786	0.152361	0.162545	0	0	0	0.0106016	-7.87517	down
ENSRNOT00000076056	AABR07072184.2-201	0	0	0	0.151443	0.94817	0.122662	0.0106028	10.6421	up
MSTRG.21024.2	MSTRG.21024.2	0.209318	0.216256	0.261232	0	0	0	0.0106103	-7.81883	down
MSTRG.29503.2	MSTRG.29503.2	0.207289	0.235412	0.320106	0	0	0	0.0106112	-7.87517	down
MSTRG.29705.1	MSTRG.29705.1	0.213188	0.261526	0.152635	0	0	0	0.0106112	-7.87517	down
MSTRG.13757.6	MSTRG.13757.6	0.339799	0.312563	0.421536	0	0	0	0.0106112	-7.87517	down
MSTRG.15440.1	MSTRG.15440.1	0.282896	0.325123	0.251626	0	0	0	0.0106149	-7.81883	down
MSTRG.11283.2	MSTRG.11283.2	0.158037	0.146262	0.182561	0	0	0	0.0106212	-7.87517	down
MSTRG.19849.1	MSTRG.19849.1	0.131904	0.182626	0.112545	0	0	0	0.0106313	-7.87517	down
MSTRG.29205.1	MSTRG.29205.1	0.212685	0.261526	0.312516	0	0	0	0.0106321	-7.81883	down
MSTRG.29578.5	MSTRG.29578.5	0.10516	0.115562	0.091626	0	0	0	0.0106377	-7.87517	down
MSTRG.28037.1	MSTRG.28037.1	0.173685	0.162631	0.192626	0	0	0	0.010642	-7.81883	down
MSTRG.44122.1	MSTRG.44122.1	0.229396	0.265492	0.194862	0	0	0	0.0106429	-7.81883	down
MSTRG.39703.2	MSTRG.39703.2	0.140523	0.162495	0.121562	0	0	0	0.0106433	-7.81883	down
MSTRG.17831.1	MSTRG.17831.1	0.167504	0.185622	0.122651	0	0	0	0.0106565	-7.81883	down
MSTRG.11225.2	MSTRG.11225.2	0	0	0	0.940622	1.43255	0.859562	0.0106583	9.94963	up
MSTRG.272.2	MSTRG.272.2	0.377771	0.426598	0.294865	0	0	0	0.01066	-7.81883	down
MSTRG.6716.2	MSTRG.6716.2	0.177841	0.156236	0.195262	0	0	0	0.010669	-7.81883	down
MSTRG.38506.1	MSTRG.38506.1	0.152609	0.126565	0.192562	0	0	0	0.0106699	-7.81883	down
MSTRG.37351.1	MSTRG.37351.1	0.127674	0.132541	0.191522	0	0	0	0.0106956	-7.81883	down
ENSRNOT00000078959	AABR07028908.2-201	0	0	0	0.408459	0.179764	0.416656	0.0107025	10.011	up
MSTRG.35893.2	MSTRG.35893.2	0	0	0	0.2685	0.268741	0.326262	0.011163	9.82292	up
MSTRG.12971.7	MSTRG.12971.7	0	0	0	0.264822	0.329223	0.255656	0.0113014	9.82845	up
MSTRG.12971.5	MSTRG.12971.5	0	0	0	0.304863	0.236103	0.295682	0.0113352	9.80432	up
MSTRG.28069.2	MSTRG.28069.2	0	0	0	0.098335	0.301292	0.089595	0.0116876	10.1327	up
MSTRG.4297.8	MSTRG.4297.8	0	0	0	0.213993	0.12687	0.226952	0.0119342	9.74821	up
MSTRG.30198.20	MSTRG.30198.20	0	0	0	0.890095	0.93592	0.989592	0.012062	9.70437	up
MSTRG.2016.3	MSTRG.2016.3	0.188932	0.211262	0.202231	0	0	0	0.0121351	-7.7602	down
MSTRG.14156.14	MSTRG.14156.14	0.228466	0.201251	0.231561	0	0	0	0.0121487	-7.7602	down
MSTRG.39797.3	MSTRG.39797.3	0.111333	0.152361	0.103263	0	0	0	0.0121631	-7.7602	down
MSTRG.46729.1	MSTRG.46729.1	0.155374	0.162632	0.192562	0	0	0	0.0121769	-7.7602	down
MSTRG.2338.1	MSTRG.2338.1	0.146932	0.112352	0.182462	0	0	0	0.0121773	-7.7602	down
MSTRG.14049.1	MSTRG.14049.1	0.170494	0.192626	0.152626	0	0	0	0.0121775	-7.7602	down
MSTRG.28079.4	MSTRG.28079.4	0.118776	0.124585	0.162636	0	0	0	0.0122184	-7.7602	down
MSTRG.40898.1	MSTRG.40898.1	0.151483	0.142132	0.192546	0	0	0	0.0122228	-7.7602	down
MSTRG.33409.2	MSTRG.33409.2	0.138177	0.145454	0.172623	0	0	0	0.0122321	-7.7602	down
MSTRG.18121.1	MSTRG.18121.1	0.122255	0.132662	0.162032	0	0	0	0.0122476	-7.7602	down
MSTRG.16106.1	MSTRG.16106.1	0.153222	0.176526	0.132621	0	0	0	0.0122775	-7.7602	down
MSTRG.27778.1	MSTRG.27778.1	0.762445	0.845126	0.971545	0	0	0	0.0122785	-7.7602	down
MSTRG.23685.1	MSTRG.23685.1	0.500265	0.511214	0.677259	0.025839	0.006203	0.026526	0.0125502	-5.05458	down
MSTRG.3032.2	MSTRG.3032.2	0	0	0	0.274237	0.19349	0.285965	0.0127698	9.63365	up
MSTRG.37010.2	MSTRG.37010.2	0	0	0	0.498595	0.477286	0.595952	0.0132766	9.59283	up
MSTRG.44153.2	MSTRG.44153.2	0.49623	0.512651	0.122625	71.4769	30.363	82.2663	0.0135769	6.38752	up
MSTRG.28459.1	MSTRG.28459.1	0	0	0	0.249132	0.254583	0.255952	0.0135875	9.5657	up
MSTRG.22917.2	MSTRG.22917.2	0	0	0	0.24176	0.202643	0.232659	0.0136371	9.51643	up
MSTRG.3910.1	MSTRG.3910.1	0	0	0	0.641832	0.545478	0.595926	0.0136668	9.50193	up
MSTRG.46454.2	MSTRG.46454.2	0.43727	0.512351	0.612525	0	0	0	0.0136992	-7.69909	down
MSTRG.2466.25	MSTRG.2466.25	0.160564	0.210312	0.182511	0	0	0	0.0137095	-7.69909	down
MSTRG.27444.1	MSTRG.27444.1	0.288628	0.291351	0.321526	0	0	0	0.0137167	-7.69909	down
MSTRG.37653.1	MSTRG.37653.1	0.180242	0.192036	0.215263	0	0	0	0.0137239	-7.69909	down
MSTRG.12627.1	MSTRG.12627.1	0.133806	0.123654	0.152413	0	0	0	0.0137241	-7.69909	down
MSTRG.17279.3	MSTRG.17279.3	0.174996	0.192652	0.172531	0	0	0	0.0137247	-7.69909	down
MSTRG.17152.1	MSTRG.17152.1	0.322328	0.312325	0.361251	0	0	0	0.0137261	-7.69909	down
MSTRG.14156.11	MSTRG.14156.11	0.146742	0.162541	0.152451	0	0	0	0.013729	-7.69909	down
MSTRG.39075.2	MSTRG.39075.2	0.292355	0.315262	0.341251	0	0	0	0.0137307	-7.69909	down
MSTRG.33735.1	MSTRG.33735.1	0.154438	0.194521	0.167588	0	0	0	0.0137327	-7.69909	down
MSTRG.5305.1	MSTRG.5305.1	0.19153	0.210512	0.210213	0	0	0	0.0137384	-7.69909	down
MSTRG.3692.1	MSTRG.3692.1	0.105143	0.112415	0.092621	0	0	0	0.0137392	-7.69909	down
MSTRG.40885.14	MSTRG.40885.14	0.231648	0.241516	0.216262	0	0	0	0.0137442	-7.69909	down
MSTRG.19391.4	MSTRG.19391.4	0	0	0	0.264067	0.226945	0.255982	0.0137696	9.49463	up
MSTRG.16977.3	MSTRG.16977.3	14.156	19.2562	11.157	0.246516	1.29139	0.255956	0.0138063	-4.34371	down
MSTRG.24660.1	MSTRG.24660.1	0	0	0	0.266809	0.194565	0.276952	0.0138658	9.54243	up
MSTRG.43133.2	MSTRG.43133.2	0	0	0	0.287773	0.216859	0.295649	0.0139077	9.54346	up
MSTRG.9390.1	MSTRG.9390.1	0	0	0	0.359266	0.202612	0.326592	0.0139944	9.56542	up
MSTRG.18807.1	MSTRG.18807.1	0	0	0	0.108483	0.19586	0.116562	0.0140253	9.63601	up
MSTRG.9439.1	MSTRG.9439.1	0	0	0	0.232632	0.125868	0.249926	0.0142112	9.49074	up
MSTRG.24797.11	MSTRG.24797.11	0	0	0	0.231936	0.37177	0.236562	0.0142242	9.59112	up
MSTRG.9009.1	MSTRG.9009.1	0	0	0	0.302194	0.201392	0.316562	0.0144873	9.43411	up
MSTRG.46766.2	MSTRG.46766.2	0.004857	0.004421	0.005142	1.2222	0.464869	1.32926	0.0146808	6.77881	up
MSTRG.2340.19	MSTRG.2340.19	0	0	0	0.27951	0.852788	0.326622	0.0148184	9.81089	up
MSTRG.19246.1	MSTRG.19246.1	0.203772	0.251556	0.182516	0	0	0	0.0148529	-7.63528	down
MSTRG.38062.1	MSTRG.38062.1	0.143942	0.121524	0.162511	0	0	0	0.0148776	-7.63528	down
MSTRG.5328.11	MSTRG.5328.11	0.209016	0.215484	0.182565	0	0	0	0.0149024	-7.63528	down
MSTRG.39703.1	MSTRG.39703.1	0.178444	0.192415	0.152416	0	0.005222	0	0.0149233	-5.84953	down
MSTRG.14261.1	MSTRG.14261.1	0.161346	0.178546	0.132594	0	0	0	0.0149272	-7.63528	down
MSTRG.29104.1	MSTRG.29104.1	0.092085	0.081546	0.125612	0	0	0	0.014952	-7.63528	down
MSTRG.977.1	MSTRG.977.1	0.232457	0.241252	0.261542	0	0	0	0.0149769	-7.63528	down
MSTRG.4043.13	MSTRG.4043.13	0.180225	0.221525	0.152626	0.001584	0	0	0.0149958	-5.88444	down
MSTRG.9781.1	MSTRG.9781.1	0.304329	0.364581	0.215145	0	0	0	0.0150017	-7.63528	down
MSTRG.27321.1	MSTRG.27321.1	0.178298	0.192415	0.142562	0	0	0	0.0150266	-7.63528	down
MSTRG.40930.22	MSTRG.40930.22	0.168656	0.182615	0.123321	0	0	0	0.0150613	-7.63528	down
MSTRG.33382.2	MSTRG.33382.2	0	0	0	0.607333	0.209673	0.596262	0.0150625	9.60355	up
MSTRG.37501.1	MSTRG.37501.1	0.146693	0.192542	0.102132	0	0	0	0.0150651	-7.63528	down
MSTRG.14749.5	MSTRG.14749.5	0.154452	0.182031	0.110213	0	0	0	0.0150979	-7.63528	down
MSTRG.35000.4	MSTRG.35000.4	0.157295	0.172415	0.112626	0	0	0	0.0151362	-7.63528	down
MSTRG.36656.2	MSTRG.36656.2	0.230021	0.291215	0.220123	0	0	0	0.0151414	-7.63528	down
MSTRG.42476.1	MSTRG.42476.1	0	0	0	0.168237	0.162679	0.155956	0.0151437	9.3792	up
MSTRG.42386.1	MSTRG.42386.1	0.135063	0.12536	0.112121	0	0	0	0.0151771	-7.63528	down
MSTRG.28079.1	MSTRG.28079.1	0	0	0	0.217023	0.270878	0.312652	0.0153385	9.39341	up
MSTRG.22787.2	MSTRG.22787.2	0	0	0	0.119847	0.471989	0.122652	0.0153891	9.86385	up
MSTRG.28247.2	MSTRG.28247.2	0	0	0	0.309009	0.443672	0.316556	0.0154313	9.42129	up
MSTRG.22763.1	MSTRG.22763.1	0	0	0	0.378684	0.216766	0.361662	0.0154907	9.38236	up
MSTRG.32257.2	MSTRG.32257.2	0	0	0	0.048297	0.156448	0.052656	0.0155109	9.76778	up
MSTRG.40306.5	MSTRG.40306.5	0	0	0	0.67568	0.193424	0.726256	0.0155792	9.63419	up
MSTRG.19496.1	MSTRG.19496.1	0	0	0	2.00649	3.0417	2.03233	0.015687	9.41469	up
MSTRG.15464.7	MSTRG.15464.7	0	0	0	0.226588	1.09005	0.232626	0.0158563	9.99341	up
MSTRG.914.9	MSTRG.914.9	0	0	0	0.127403	0.130391	0.132652	0.0158984	9.36382	up
MSTRG.29041.2	MSTRG.29041.2	3.54856	4.15263	3.12526	0	0.171305	0	0.015972	-5.44851	down
MSTRG.47987.4	MSTRG.47987.4	0.294212	0.252526	0.312526	0	0.013994	0	0.0162258	-5.27012	down
MSTRG.44471.19	MSTRG.44471.19	0.485081	0.491523	0.512412	0	0.023221	0	0.0163853	-5.24972	down
MSTRG.24714.2	MSTRG.24714.2	0	0	0	0.103066	0.291868	0.115626	0.0164344	9.62429	up
MSTRG.18807.10	MSTRG.18807.10	2.9e-05	0.012262	0.0321626	0.208548	0.145532	0.215662	0.0164869	6.95554	up
MSTRG.34251.2	MSTRG.34251.2	0	0	0	0.811016	0.397837	0.926232	0.0167291	9.36235	up
MSTRG.32517.2	MSTRG.32517.2	0	0	0	0.188166	0.494992	0.195626	0.0168982	9.53539	up
MSTRG.23866.2	MSTRG.23866.2	0.823293	0.915262	0.715622	0.048738	0	0	0.0170772	-5.28031	down
MSTRG.8138.1	MSTRG.8138.1	0	0	0	0.32539	0.242351	0.323262	0.0171025	9.3224	up
ENSRNOT00000092056	AABR07068161.1-209	0.875319	0.912123	1.15263	0.092785	0.035322	0.089595	0.0171097	-4.02373	down
MSTRG.2466.2	MSTRG.2466.2	0	0	0	0.875749	1.07135	0.785959	0.0173061	9.32615	up
MSTRG.13789.1	MSTRG.13789.1	0	0	0	0.363488	0.224809	0.379592	0.0174058	9.30929	up
MSTRG.31649.1	MSTRG.31649.1	0	0	0	0.305559	0.303436	0.312622	0.0177079	9.28608	up
MSTRG.26143.1	MSTRG.26143.1	0	0	0	0.636245	0.335851	0.795262	0.0178596	9.31397	up
MSTRG.38618.1	MSTRG.38618.1	0	0	0	0.25294	0.18501	0.326562	0.0180054	9.27868	up
MSTRG.28069.9	MSTRG.28069.9	0.108569	0.212312	0.112515	0	0	0	0.0181486	-7.56851	down
MSTRG.8245.1	MSTRG.8245.1	0.136858	0.124251	0.115151	0	0	0	0.0181571	-7.56851	down
MSTRG.44411.3	MSTRG.44411.3	0.163581	0.191512	0.110213	0	0	0	0.0181571	-7.56851	down
MSTRG.19292.1	MSTRG.19292.1	0.133565	0.162515	0.172112	0	0	0	0.0181571	-7.56851	down
MSTRG.13012.1	MSTRG.13012.1	0.116429	0.102135	0.115896	0	0	0	0.0181571	-7.56851	down
MSTRG.21577.1	MSTRG.21577.1	0.243546	0.281546	0.310202	0	0	0	0.018173	-7.56851	down
MSTRG.23035.2	MSTRG.23035.2	0.130002	0.191415	0.112541	0	0	0	0.0181814	-7.56851	down
MSTRG.38815.3	MSTRG.38815.3	0.206991	0.261254	0.271515	0.01422	0	0	0.018259	-5.03132	down
MSTRG.25306.1	MSTRG.25306.1	0	0	0	0.585669	0.419579	0.595629	0.0184272	9.24234	up
MSTRG.12300.8	MSTRG.12300.8	0.623012	0.751523	0.41525	0.032574	0	0	0.0187164	-5.24521	down
MSTRG.13719.6	MSTRG.13719.6	0	0	0	0.135118	0.266915	0.155659	0.0190032	9.3287	up
MSTRG.22643.1	MSTRG.22643.1	0	0	0	0.059325	0.310293	0.0626592	0.0191328	9.74919	up
MSTRG.21404.1	MSTRG.21404.1	0.260809	0.271516	0.215156	0	0.013393	0	0.019647	-5.15426	down
MSTRG.31606.2	MSTRG.31606.2	0	0	0	34.4363	2e-06	33.6493	0.0199153	14.3619	up
MSTRG.38807.7	MSTRG.38807.7	0.177277	0.152112	0.191514	0.010539	0.014295	0.016562	0.020075	-3.98408	down
MSTRG.13719.4	MSTRG.13719.4	0	0	0	0.125473	0.265098	0.155562	0.0202104	9.2864	up
MSTRG.40885.12	MSTRG.40885.12	0	0	0	0.931732	0.285374	0.859525	0.0203218	9.31079	up
MSTRG.2997.1	MSTRG.2997.1	0	0	0	0.11074	0.139928	0.122656	0.0203509	9.14455	up
MSTRG.14282.1	MSTRG.14282.1	0	0	0	0.215012	0.267031	0.226562	0.0203561	9.15385	up
MSTRG.24965.2	MSTRG.24965.2	0.143098	0.132516	0.152511	0.002253	0	0.0021526	0.0204431	-5.73857	down
ENSRNOT00000092608	Cacna1i-203	0	0	0	0.218192	0.085586	0.216626	0.0204576	9.21948	up
MSTRG.30947.1	MSTRG.30947.1	0.222475	0.312312	0.151213	0.017192	0	0	0.0205955	-4.88417	down
MSTRG.38807.5	MSTRG.38807.5	0.003884	0.002159	0.003152	0.29612	0.567921	0.296262	0.0206486	6.29085	up
MSTRG.674.1	MSTRG.674.1	0.16012	0.201315	0.141512	0	0	0	0.0206755	-7.4985	down
MSTRG.17312.1	MSTRG.17312.1	0.189715	0.171542	0.194515	0	0	0	0.0206781	-7.4985	down
MSTRG.11726.1	MSTRG.11726.1	0.118601	0.102113	0.145121	0	0	0	0.0206798	-7.4985	down
MSTRG.12683.1	MSTRG.12683.1	0.167526	0.171516	0.141215	0	0	0	0.0206842	-7.4985	down
MSTRG.13094.1	MSTRG.13094.1	0.068572	0.045125	0.071511	0	0	0	0.0207069	-7.4985	down
MSTRG.10836.1	MSTRG.10836.1	0.522836	0.614515	0.712415	0	0	0	0.0207405	-7.4985	down
MSTRG.7725.1	MSTRG.7725.1	0	0	0	0.423654	0.255886	0.432652	0.0208914	9.09677	up
ENSRNOT00000086630	AABR07018087.1-201	3.08619	2.98745	4.15261	0.152943	0.281092	0.182626	0.0214768	-3.97788	down
MSTRG.32035.1	MSTRG.32035.1	0	0	0	0.454525	0.432576	0.449565	0.0215358	9.04713	up
ENSRNOT00000079540	AABR07069454.1-201	0	0	0	0.592814	0.274998	0.482626	0.0215654	9.11993	up
MSTRG.3215.1	MSTRG.3215.1	0	0	0	0.22745	0.24698	0.216622	0.0216724	9.04002	up
MSTRG.8428.2	MSTRG.8428.2	0	0	0	0.245627	0.24116	0.246592	0.0221992	9.02701	up
MSTRG.38805.17	MSTRG.38805.17	0	0	0	0.173943	0.131048	0.162626	0.0222466	9.02038	up
MSTRG.23375.5	MSTRG.23375.5	0.398119	0.125152	0.815123	0	0.025736	0	0.0223085	-5.02887	down
MSTRG.43359.1	MSTRG.43359.1	0	0	0	0.204208	0.172462	0.216562	0.0224038	9.01239	up
MSTRG.2027.1	MSTRG.2027.1	0	0	0	0.230797	0.180908	0.256266	0.0224785	9.01091	up
MSTRG.19627.1	MSTRG.19627.1	2.309	3.15262	2.81546	0.167122	0	0	0.0225798	-5.03813	down
MSTRG.21853.2	MSTRG.21853.2	0.002686	0.0024516	0.0018451	0.605368	0.500901	0.646521	0.0229215	6.52733	up
MSTRG.4101.4	MSTRG.4101.4	0.081793	0.081545	0.0794856	0	0.002792	0	0.0229369	-5.65027	down
MSTRG.41512.10	MSTRG.41512.10	0	0	0	0.323402	0.006786	0.332656	0.023145	10.6668	up
MSTRG.9084.1	MSTRG.9084.1	0.202684	0.311525	0.184512	0	0	0	0.0237863	-7.42492	down
MSTRG.5498.3	MSTRG.5498.3	0.116248	0.122132	0.091526	0	0	0	0.0238023	-7.42492	down
MSTRG.41560.2	MSTRG.41560.2	0.369431	0.281546	0.412565	0	0	0	0.0238062	-7.42492	down
MSTRG.12518.16	MSTRG.12518.16	0.434914	0.571245	0.381526	0	0	0	0.0238212	-7.42492	down
MSTRG.23450.1	MSTRG.23450.1	0.138458	0.152415	0.112415	0	0	0	0.0238267	-7.42492	down
MSTRG.4667.1	MSTRG.4667.1	0.147021	0.161541	0.181214	0	0	0	0.0238415	-7.42492	down
MSTRG.21666.4	MSTRG.21666.4	0.507754	0.751423	0.351542	0	0	0	0.0238417	-7.42492	down
MSTRG.40918.5	MSTRG.40918.5	0.15936	0.191524	0.2516	0	0	0	0.0238549	-7.42492	down
MSTRG.19454.1	MSTRG.19454.1	0.165224	0.184561	0.184756	0	0	0	0.023875	-7.42492	down
MSTRG.24464.2	MSTRG.24464.2	0.140977	0.162541	0.114251	0	0	0	0.0238953	-7.42492	down
MSTRG.3361.6	MSTRG.3361.6	0	0	0	0.28117	2.76164	0.292626	0.0238977	9.79389	up
MSTRG.4008.2	MSTRG.4008.2	0.107626	0.152641	0.091542	0	0	0	0.0239157	-7.42492	down
MSTRG.15075.2	MSTRG.15075.2	0	0	0	0.119401	0.664926	0.125562	0.0241467	9.42179	up
MSTRG.12300.9	MSTRG.12300.9	0	0	0	0.216566	1.25078	0.226226	0.0247207	9.38891	up
MSTRG.46422.2	MSTRG.46422.2	0	0	0	0.645137	0.213525	0.656592	0.0247996	9.05315	up
MSTRG.37025.3	MSTRG.37025.3	0.344811	0.281545	0.512324	0.02012	0	0	0.0249846	-4.99971	down
MSTRG.40737.1	MSTRG.40737.1	0	0	0	0.044485	0.53637	0.052652	0.0253138	9.8392	up
MSTRG.10193.1	MSTRG.10193.1	0	0	0	0.155322	0.359774	0.162626	0.0253261	9.03597	up
MSTRG.46529.2	MSTRG.46529.2	0.720285	0.845612	0.645851	0	0.053	0	0.0254232	-4.84487	down
MSTRG.9393.3	MSTRG.9393.3	0.147071	0.241516	0.102351	0.006659	0.003177	0.006565	0.025805	-4.38277	down
MSTRG.31532.16	MSTRG.31532.16	0.298568	0.241525	0.361524	0	0	0	0.025807	-7.34738	down
MSTRG.37257.5	MSTRG.37257.5	0.198283	0.17581	0.182541	0.009708	0.007169	0.009895	0.025809	-4.38277	down
MSTRG.24616.6	MSTRG.24616.6	0.19168	0.187545	0.162531	0	0	0	0.0258094	-7.34738	down
MSTRG.39074.1	MSTRG.39074.1	0.162101	0.142516	0.192415	0	0	0	0.0258096	-7.34738	down
ENSRNOT00000079308	LOC100911156-201	0.608544	0.510258	0.715846	0	0	0	0.0258161	-7.34738	down
MSTRG.23567.2	MSTRG.23567.2	0.149075	0.112415	0.245615	0	0	0	0.0258221	-7.34738	down
MSTRG.19265.1	MSTRG.19265.1	0.129411	0.168546	0.114515	0	0	0	0.025863	-7.34738	down
MSTRG.34884.29	MSTRG.34884.29	0.19471	0.215483	0.171516	0	0	0	0.0258949	-7.34738	down
MSTRG.5330.1	MSTRG.5330.1	0.18751	0.194587	0.165245	0	0	0	0.0259354	-7.34738	down
MSTRG.2092.3	MSTRG.2092.3	0.139223	0.194587	0.121516	0	0	0	0.025972	-7.34738	down
MSTRG.31016.1	MSTRG.31016.1	0.137262	0.112415	0.181241	0	0	0	0.0260131	-7.34738	down
MSTRG.41225.7	MSTRG.41225.7	0	0	0	0.148281	0.146518	0.159526	0.0260281	8.9289	up
MSTRG.44304.3	MSTRG.44304.3	0.105749	0.106482	0.115481	0	0	0	0.0260543	-7.34738	down
MSTRG.25591.6	MSTRG.25591.6	0	0	0	1.3e-05	0.746996	0.859565	0.0261983	13.071	up
MSTRG.23895.3	MSTRG.23895.3	0	0	0	0.317669	0.010023	0.326262	0.0263922	10.1811	up
MSTRG.3749.8	MSTRG.3749.8	0.20739	0.345162	0.102561	0	0.009333	0	0.0264614	-5.04512	down
MSTRG.810.2	MSTRG.810.2	0	0	0	0.102221	0.137416	0.126256	0.0267114	8.92513	up
MSTRG.21391.2	MSTRG.21391.2	0.186797	0.215615	0.241516	0	0.004571	0	0.0270246	-5.53946	down
MSTRG.5131.2	MSTRG.5131.2	0.425948	0.341215	0.514821	0.012252	0	0	0.0271195	-5.57625	down
ENSRNOT00000084305	AABR07065448.1-201	1.19779	1.98457	0.021315	0.152688	0.07364	0.162652	0.0271742	-3.64311	down
MSTRG.10163.1	MSTRG.10163.1	0	0	0	0.265253	0.200891	0.246562	0.0276448	8.86546	up
MSTRG.8928.1	MSTRG.8928.1	0	0	0	0.199178	0.083505	0.216262	0.0282846	8.89728	up
MSTRG.885.3	MSTRG.885.3	0	0	0	0.247328	0.243095	0.255621	0.0284641	8.81192	up
MSTRG.27572.1	MSTRG.27572.1	0	0	0	0.062908	0.546661	0.079951	0.0286244	9.4263	up
MSTRG.18807.9	MSTRG.18807.9	0	0	0	0.118619	0.023471	0.151262	0.029529	9.03367	up
MSTRG.14401.1	MSTRG.14401.1	0	0	0	0.255012	0.261228	0.262626	0.0296544	8.80098	up
MSTRG.32362.2	MSTRG.32362.2	0.094714	0.102321	0.081546	0	0	0	0.0302965	-7.26544	down
MSTRG.22233.11	MSTRG.22233.11	0.205511	0.215124	0.192514	0	0	0	0.0303026	-7.26544	down
MSTRG.3749.36	MSTRG.3749.36	0.176519	0.181415	0.112415	0	0	0	0.0303069	-7.26544	down
MSTRG.30393.8	MSTRG.30393.8	0.256208	0.210203	0.312516	0	0	0	0.0303138	-7.26544	down
MSTRG.1452.1	MSTRG.1452.1	0.143645	0.153662	0.112636	0	0	0	0.0303228	-7.26544	down
MSTRG.11060.2	MSTRG.11060.2	0.33262	0.212519	0.451825	0	0	0	0.0303231	-7.26544	down
MSTRG.29655.4	MSTRG.29655.4	0.129046	0.162514	0.102312	0	0	0	0.0303237	-7.26544	down
MSTRG.41606.1	MSTRG.41606.1	0.279181	0.210203	0.374156	0	0	0	0.0303253	-7.26544	down
MSTRG.23312.3	MSTRG.23312.3	0.141246	0.181959	0.122269	0	0	0	0.0303389	-7.26544	down
MSTRG.34802.1	MSTRG.34802.1	0.146623	0.121541	0.158456	0	0	0	0.0303415	-7.26544	down
MSTRG.25628.12	MSTRG.25628.12	0.297639	0.381546	0.247125	0	0	0	0.0303457	-7.26544	down
MSTRG.15439.1	MSTRG.15439.1	0.301312	0.341562	0.271548	0	0	0	0.030352	-7.26544	down
MSTRG.3361.14	MSTRG.3361.14	0.288283	0.312516	0.291515	0	0	0	0.0303641	-7.26544	down
MSTRG.7324.4	MSTRG.7324.4	0.020669	0.012056	0.715489	0	0	0	0.0303864	-7.26544	down
MSTRG.14999.8	MSTRG.14999.8	0.338612	0.515254	0.451568	0	0.003897	0	0.0306664	-5.41963	down
MSTRG.19877.1	MSTRG.19877.1	0	0	0	0.096364	0.091442	0.099595	0.031373	8.76146	up
MSTRG.25214.1	MSTRG.25214.1	0	0	0	0.171101	0.165636	0.155952	0.0317822	8.74923	up
MSTRG.47987.11	MSTRG.47987.11	0	0	0	0.147938	0.531456	0.155592	0.0320077	8.95697	up
MSTRG.18807.6	MSTRG.18807.6	0	0	0	0.127931	0.092226	0.132622	0.0321932	8.74211	up
MSTRG.45137.1	MSTRG.45137.1	0	0	0	0	11.493	0	0.0322776	14.5302	up
MSTRG.17830.1	MSTRG.17830.1	0	0	0	0.197445	0.093873	0.198445	0.0323333	8.76993	up
ENSRNOT00000085492	AABR07066020.1-201	0	0	0	1.1052	0.464996	1.26596	0.0323568	8.79135	up
MSTRG.7660.2	MSTRG.7660.2	0	0	0	1.11715	0.049574	1.32626	0.0326378	9.6275	up
MSTRG.13451.1	MSTRG.13451.1	0	0	0	0.315988	0.302563	0.366262	0.0332947	8.69741	up
MSTRG.8972.6	MSTRG.8972.6	0.969083	1.25162	0.847595	0.083882	0.116732	0.089262	0.0336394	-3.46151	down
MSTRG.46334.1	MSTRG.46334.1	0.106606	0.114515	0.210203	0	0	0	0.0340214	-7.17856	down
MSTRG.14809.1	MSTRG.14809.1	0.516281	0.674849	0.482856	0.054499	0	0	0.0340232	-4.48341	down
MSTRG.41652.1	MSTRG.41652.1	0.161822	0.141525	0.254156	0	0	0	0.0340851	-7.17856	down
MSTRG.2897.3	MSTRG.2897.3	0	0	0	0.372441	0.324667	0.365659	0.034117	8.66797	up
MSTRG.35100.2	MSTRG.35100.2	0.104867	0.152631	0.098745	0	0	0	0.0341362	-7.17856	down
MSTRG.36113.2	MSTRG.36113.2	0.113125	0.202301	0.151415	0	0	0	0.0341734	-7.17856	down
MSTRG.14619.2	MSTRG.14619.2	0.133181	0.152542	0.121526	0	0	0	0.0342107	-7.17856	down
MSTRG.17798.4	MSTRG.17798.4	0.068432	0.061542	0.051241	0	0	0	0.0342481	-7.17856	down
MSTRG.28042.1	MSTRG.28042.1	0.162997	0.182541	0.241562	0	0	0	0.0342854	-7.17856	down
MSTRG.29019.1	MSTRG.29019.1	0.653348	0.671548	0.815261	0	0	0	0.0343227	-7.17856	down
MSTRG.39574.2	MSTRG.39574.2	0.208568	0.241516	0.315241	0	0	0	0.0343601	-7.17856	down
MSTRG.39094.5	MSTRG.39094.5	0.227048	0.321541	0.312514	0	0	0	0.0344208	-7.17856	down
MSTRG.25438.1	MSTRG.25438.1	0.161118	0.312025	0.182541	0	0	0	0.0344829	-7.17856	down
MSTRG.32058.7	MSTRG.32058.7	0.589696	0.615245	0.487948	0	0.048206	0	0.0345183	-4.56935	down
MSTRG.18572.1	MSTRG.18572.1	0	0	0	0.131888	0.210875	0.126626	0.0345324	8.72281	up
MSTRG.21653.2	MSTRG.21653.2	0.494124	0.325616	0.915485	0	0	0	0.0345477	-7.17856	down
MSTRG.3749.14	MSTRG.3749.14	0	0	0	0.38989	0.230291	0.416265	0.0345925	8.68539	up
MSTRG.38885.1	MSTRG.38885.1	0.098903	0.094875	0.084525	0	0	0	0.0346126	-7.17856	down
MSTRG.23715.1	MSTRG.23715.1	0.759298	0.645821	0.845615	0	0	0	0.0346776	-7.17856	down
MSTRG.29655.6	MSTRG.29655.6	0.154718	0.241516	0.182819	0	0	0	0.0347427	-7.17856	down
MSTRG.2495.1	MSTRG.2495.1	0.135645	0.184561	0.135148	0	0	0	0.034762	-7.17856	down
MSTRG.12894.2	MSTRG.12894.2	0.263795	0.271516	0.312415	0	0	0	0.0347949	-7.17856	down
MSTRG.17283.1	MSTRG.17283.1	0.102062	0.102152	0.182516	0	0	0	0.0348083	-7.17856	down
MSTRG.37921.2	MSTRG.37921.2	0.114603	0.162514	0.102415	0	0	0	0.0348278	-7.17856	down
MSTRG.38778.2	MSTRG.38778.2	0.134203	0.112514	0.125615	0	0	0	0.0348608	-7.17856	down
MSTRG.29578.3	MSTRG.29578.3	0	0	0	0.196017	0.307862	0.212622	0.0349155	8.69573	up
MSTRG.15844.1	MSTRG.15844.1	0	0	0	0	7.18741	0	0.0351927	13.9276	up
MSTRG.25901.2	MSTRG.25901.2	0	0	0	8.48293	0	0	0.0352177	13.9163	up
MSTRG.15838.2	MSTRG.15838.2	0	0	0	0.111667	0.312826	0.122626	0.0353313	8.79788	up
MSTRG.37043.1	MSTRG.37043.1	0.229707	0.32156	0.215256	0	0.011742	0	0.0355063	-4.90308	down
MSTRG.28069.5	MSTRG.28069.5	0	0	0	0.455301	0.031437	0.562659	0.0356941	9.29181	up
MSTRG.17562.3	MSTRG.17562.3	0	0	0	0.129864	0.246667	0.132652	0.0357453	8.71298	up
MSTRG.16335.31	MSTRG.16335.31	0	0	0	0.160472	0.204791	0.155626	0.0362023	8.60835	up
MSTRG.29503.3	MSTRG.29503.3	0	0	0	0.486114	0.335392	0.455622	0.0363149	8.59361	up
MSTRG.13844.4	MSTRG.13844.4	0	0	0	0.314312	0.168446	0.326562	0.0367461	8.58767	up
ENSRNOT00000078431	LOC102554659-201	0	0	0	0.348219	0.47728	0.335632	0.0368722	8.582	up
MSTRG.19702.2	MSTRG.19702.2	0.893606	0.815264	0.912526	0.106302	0.033323	0.12262	0.0370252	-3.78717	down
MSTRG.2996.1	MSTRG.2996.1	0.140764	0.125162	0.182451	0.007106	0.007064	0.0062656	0.0373531	-4.1577	down
ENSRNOT00000084186	AABR07034669.1-201	0	0	0	0.161083	0.246285	0.235623	0.0374735	8.59869	up
ENSRNOT00000079740	LOC102555534-201	1.22754	1.1023	1.36251	0.132299	0.129858	0.126262	0.0375238	-3.41581	down
MSTRG.41508.2	MSTRG.41508.2	0	0	0	0.144673	0.349675	0.152622	0.0375657	8.70493	up
MSTRG.22113.1	MSTRG.22113.1	0.322432	0.451615	0.298287	0.015545	0	0	0.0377305	-4.90628	down
MSTRG.21439.2	MSTRG.21439.2	0	0	0	0.155975	0.22086	0.165265	0.0379455	8.56814	up
MSTRG.37801.1	MSTRG.37801.1	0	0	0	0.233674	0.183635	0.216562	0.0379778	8.53884	up
MSTRG.2340.8	MSTRG.2340.8	0	0	0	3e-05	5.28634	5.16626	0.0383064	11.5045	up
MSTRG.25233.1	MSTRG.25233.1	0	0	0	0.228901	0.090965	0.232656	0.0383355	8.62249	up
MSTRG.21773.1	MSTRG.21773.1	0.112726	0.125145	0.165485	0	0	0	0.0385676	-7.08612	down
MSTRG.44291.2	MSTRG.44291.2	0.209968	0.192516	0.312516	0	0	0	0.038585	-7.08612	down
MSTRG.13393.3	MSTRG.13393.3	0.168758	0.192584	0.142516	0	0	0	0.0386011	-7.08612	down
MSTRG.15438.1	MSTRG.15438.1	0.409022	0.381575	0.584849	0	0	0	0.0386072	-7.08612	down
MSTRG.11727.1	MSTRG.11727.1	0.209494	0.341526	0.152516	0	0	0	0.0386134	-7.08612	down
MSTRG.41051.1	MSTRG.41051.1	0.109877	0.104515	0.118149	0	0	0	0.038627	-7.08612	down
MSTRG.28036.1	MSTRG.28036.1	0.101031	0.100321	0.092581	0	0	0	0.038628	-7.08612	down
MSTRG.19614.2	MSTRG.19614.2	0.149976	0.151213	0.184574	0	0	0	0.0386584	-7.08612	down
MSTRG.15245.1	MSTRG.15245.1	0.266526	0.281546	0.215561	0	0	0	0.0386883	-7.08612	down
MSTRG.43414.1	MSTRG.43414.1	0.101831	0.112546	0.151514	0	0	0	0.0386926	-7.08612	down
MSTRG.47397.2	MSTRG.47397.2	0.221668	0.281546	0.211516	0	0	0	0.0386964	-7.08612	down
MSTRG.38675.1	MSTRG.38675.1	0.233594	0.221345	0.251614	0	0	0	0.0386968	-7.08612	down
MSTRG.33259.1	MSTRG.33259.1	0.147614	0.184516	0.121415	0	0	0	0.0386972	-7.08612	down
MSTRG.38805.12	MSTRG.38805.12	0.154246	0.120321	0.181415	0.001042	0.017754	0.0010626	0.0386992	-4.04076	down
MSTRG.8258.3	MSTRG.8258.3	0.067513	0.051241	0.081546	0	0	0	0.0387161	-7.08612	down
MSTRG.23637.1	MSTRG.23637.1	0.104698	0.10012	0.141213	0	0	0	0.0387273	-7.08612	down
MSTRG.1160.4	MSTRG.1160.4	0.321697	0.312516	0.314515	0	0	0	0.0387282	-7.08612	down
MSTRG.8740.1	MSTRG.8740.1	0.083779	0.091546	0.081546	0	0	0	0.0387558	-7.08612	down
ENSRNOT00000078712	AABR07060341.3-202	0	0	0	1.3982	0.438992	1.26563	0.0387603	8.68429	up
MSTRG.11118.1	MSTRG.11118.1	0.162028	0.191546	0.181516	0	0	0	0.0387742	-7.08612	down
MSTRG.22233.9	MSTRG.22233.9	0.144778	0.161541	0.123512	0.013566	0	0	0.0390923	-4.53332	down
MSTRG.9062.1	MSTRG.9062.1	0.281583	0.321516	0.248748	0.041285	0.001689	0.032656	0.0391572	-3.94179	down
MSTRG.17562.5	MSTRG.17562.5	0	0	0	0.35749	0.054274	0.225623	0.0397517	8.84541	up
MSTRG.44924.1	MSTRG.44924.1	0	0	0	1.32274	0.88875	1.26262	0.0400669	8.52041	up
MSTRG.38805.2	MSTRG.38805.2	0.268294	0.261565	0.271849	0.008695	0.039836	0.0065623	0.0401218	-3.56833	down
ENSRNOT00000079084	AABR07044388.2-204	0.13961	0.134595	0.162541	0	0.011592	0	0.040336	-4.55605	down
MSTRG.3476.22	MSTRG.3476.22	1.26732	1.38457	1.32161	0.163399	0.051223	0.123262	0.0404833	-3.76073	down
MSTRG.13719.3	MSTRG.13719.3	0	0	0	0.021334	0.358276	0.021262	0.0405026	9.31095	up
MSTRG.3361.11	MSTRG.3361.11	1.80195	1.54156	1.46252	0.204184	0	0	0.0407222	-4.35234	down
MSTRG.30913.2	MSTRG.30913.2	0.621401	0.641516	0.684571	0.072971	0	0	0.0409408	-4.41177	down
MSTRG.8574.3	MSTRG.8574.3	0	0	0	0.205707	0.118135	0.216262	0.0410746	8.45625	up
MSTRG.16830.2	MSTRG.16830.2	0	0	0	0.033238	1.00064	0.0326562	0.0416606	9.56569	up
MSTRG.37161.4	MSTRG.37161.4	0	0	0	0.187394	0.058465	0.195623	0.0419007	8.56178	up
MSTRG.26533.1	MSTRG.26533.1	0	0	0	0.20224	0.134528	0.216262	0.0421845	8.41262	up
MSTRG.15464.3	MSTRG.15464.3	1.46126	1.51458	1.81574	0.005231	0.195289	0.0052316	0.0423496	-3.9147	down
MSTRG.19562.2	MSTRG.19562.2	0	0	0	0.261592	0.190314	0.278622	0.0423681	8.38241	up
MSTRG.12021.1	MSTRG.12021.1	0	0	0	0.226878	0.140335	0.212623	0.042404	8.42694	up
MSTRG.38335.8	MSTRG.38335.8	0	0	0	0.448005	0.328319	0.456526	0.0425422	8.34921	up
MSTRG.21024.1	MSTRG.21024.1	0	0	0	0.304734	0.335102	0.312623	0.0425982	8.34231	up
MSTRG.34697.3	MSTRG.34697.3	0	0	0	0.122752	0.052356	0.123565	0.0426504	8.46476	up
MSTRG.13212.1	MSTRG.13212.1	0	0	0	0.124378	0.480303	0.125592	0.0427794	8.72663	up
MSTRG.13222.2	MSTRG.13222.2	0	0	0	0.669136	0.014301	0.676262	0.0429037	9.58432	up
MSTRG.11684.1	MSTRG.11684.1	0	0	0	0.22885	0.325787	0.212622	0.043031	8.41499	up
MSTRG.4930.5	MSTRG.4930.5	0.177652	0.192548	0.182546	0.020483	0	0	0.0430572	-4.2553	down
MSTRG.8792.3	MSTRG.8792.3	0.171745	0.195848	0.132561	0.001307	0.005353	0.001233	0.0437249	-4.53305	down
MSTRG.18818.6	MSTRG.18818.6	0	0	0	0.021661	0.374249	0.021262	0.0438212	9.22892	up
MSTRG.19200.1	MSTRG.19200.1	0	0	0	0.362567	0.175909	0.326233	0.0441127	8.38911	up
MSTRG.18173.2	MSTRG.18173.2	0	0	0	0.443065	0.10452	0.562626	0.0442389	8.57068	up
MSTRG.24616.4	MSTRG.24616.4	0	0	0	0.038061	0.836868	0.037626	0.0443628	9.31217	up
MSTRG.30707.4	MSTRG.30707.4	0	0	0	0.830421	0.304512	0.946262	0.0446108	8.44645	up
MSTRG.42381.6	MSTRG.42381.6	0	0	0	0.426123	0.364302	0.595232	0.044657	8.26704	up
MSTRG.40228.1	MSTRG.40228.1	0	0	0	0.120101	0.213564	0.132952	0.0452479	8.37121	up
ENSRNOT00000085965	LOC100911851-201	2.25671	2.92625	3.12516	0.153408	0.359122	0.182622	0.0453382	-3.29635	down
MSTRG.7369.1	MSTRG.7369.1	0	0	0	0.199545	0.11238	0.212662	0.0456188	8.30925	up
MSTRG.13214.1	MSTRG.13214.1	0.282073	0.512624	0.312526	0	0.029454	0	0.0457732	-4.24009	down
MSTRG.15806.3	MSTRG.15806.3	0	0	0	1.91394	0	0	0.0457885	12.5607	up
MSTRG.29449.1	MSTRG.29449.1	0	0	0	0.138075	0.092375	0.144952	0.0462113	8.27921	up
MSTRG.32834.3	MSTRG.32834.3	1e-06	1.62e-05	0.000158	27.47	0	0	0.0463707	11.3112	up
MSTRG.39145.1	MSTRG.39145.1	0	0	0	0.324818	0.195566	0.336562	0.0466049	8.25838	up
MSTRG.4291.24	MSTRG.4291.24	0	0	0	0.105433	0.943641	0.116265	0.0468247	8.87424	up
MSTRG.35209.1	MSTRG.35209.1	0	0	0	0.005926	0.309643	0.00616562	0.0471714	9.59634	up
MSTRG.27998.2	MSTRG.27998.2	0	0	0	0.25847	0.135005	0.216236	0.0471827	8.21963	up
MSTRG.17825.1	MSTRG.17825.1	0	0	0	0.126301	0.090261	0.132656	0.0472612	8.20822	up
MSTRG.9385.1	MSTRG.9385.1	0	0	0	0.626433	0	0	0.0473895	12.448	up
MSTRG.34141.1	MSTRG.34141.1	0	0	0	0.162048	0.221655	0.155626	0.0474612	8.20573	up
MSTRG.17969.4	MSTRG.17969.4	0	0	0	0.236266	0.422477	0.26326	0.0474916	8.32011	up
MSTRG.76.1	MSTRG.76.1	0	0	0	0.193909	0.092831	0.18562	0.0477992	8.21708	up
MSTRG.17142.8	MSTRG.17142.8	0.379021	0.425165	0.312516	0.037814	0.023836	0.046265	0.0481032	-3.56454	down
ENSRNOT00000026719	AABR07068316.1-202	0.018713	0.019584	0.015256	0	0	0	0.0481994	-6.98734	down
ENSRNOT00000071067	AABR07035839.1-203	0.067448	0.062515	0.094856	0	0	0	0.0482797	-6.98734	down
MSTRG.31464.1	MSTRG.31464.1	0.102991	0.201326	0.152562	0	0	0	0.0483567	-6.98734	down
MSTRG.45560.2	MSTRG.45560.2	0.360754	0.341526	0.452625	0.032274	0	0	0.0483693	-4.4826	down
MSTRG.44022.1	MSTRG.44022.1	0.31314	0.215251	0.381516	0	0	0	0.0484257	-6.98734	down
MSTRG.18689.1	MSTRG.18689.1	0.24908	0.281562	0.251614	0	0	0	0.0484964	-6.98734	down
MSTRG.20898.1	MSTRG.20898.1	0.161756	0.192516	0.152362	0	0	0	0.0485632	-6.98734	down
MSTRG.45412.1	MSTRG.45412.1	0.111952	0.152615	0.122561	0	0	0	0.0485709	-6.98734	down
MSTRG.2505.12	MSTRG.2505.12	0.138989	0.152634	0.112516	0	0	0	0.0485749	-6.98734	down
MSTRG.13574.1	MSTRG.13574.1	0.177588	0.182516	0.174581	0	0	0	0.0485782	-6.98734	down
MSTRG.5375.1	MSTRG.5375.1	0.26022	0.321251	0.241516	0	0	0	0.0485865	-6.98734	down
MSTRG.24290.1	MSTRG.24290.1	0.517891	0.502132	0.642516	0	0	0	0.04859	-6.98734	down
MSTRG.12228.2	MSTRG.12228.2	0.189046	0.192516	0.152441	0	0	0	0.0485929	-6.98734	down
MSTRG.15137.1	MSTRG.15137.1	0.183054	0.192515	0.174586	0	0	0	0.0485944	-6.98734	down
MSTRG.15651.5	MSTRG.15651.5	0.129021	0.171516	0.132546	0	0	0	0.0486137	-6.98734	down
MSTRG.20713.4	MSTRG.20713.4	0.12027	0.132516	0.141516	0	0	0	0.0486151	-6.98734	down
MSTRG.821.3	MSTRG.821.3	0.20408	0.192546	0.210321	0	0	0	0.0486361	-6.98734	down
MSTRG.21666.5	MSTRG.21666.5	0.274737	0.284547	0.241516	0	0	0	0.0486438	-6.98734	down
MSTRG.41192.7	MSTRG.41192.7	0.123102	0.112351	0.130256	0	0	0	0.0487149	-6.98734	down
MSTRG.13853.4	MSTRG.13853.4	0.164571	0.171516	0.184567	0	0	0	0.048787	-6.98734	down
MSTRG.14749.1	MSTRG.14749.1	0.375932	0.391564	0.310256	0	0.035973	0	0.0487905	-4.30659	down
MSTRG.14116.1	MSTRG.14116.1	0.404637	0.510236	0.391526	0	0	0	0.0488538	-6.98734	down
MSTRG.23684.2	MSTRG.23684.2	0.171899	0.152624	0.241562	0	0	0	0.0488873	-6.98734	down
MSTRG.5055.1	MSTRG.5055.1	0.256399	0.291261	0.271256	0	0	0	0.0489208	-6.98734	down
MSTRG.45769.1	MSTRG.45769.1	0.107811	0.115261	0.132516	0	0	0	0.0489283	-6.98734	down
MSTRG.40711.3	MSTRG.40711.3	0.085662	0.091564	0.071526	0	0	0	0.048932	-6.98734	down
MSTRG.4357.1	MSTRG.4357.1	0.312488	0.351562	0.485921	0	0	0	0.0489543	-6.98734	down
MSTRG.3749.21	MSTRG.3749.21	0.128137	0.152612	0.115264	0	0	0	0.0489775	-6.98734	down
MSTRG.13783.1	MSTRG.13783.1	0.354444	0.321516	0.391255	0	0	0	0.0489878	-6.98734	down
MSTRG.29030.1	MSTRG.29030.1	0.126453	0.162351	0.130251	0	0	0	0.0489935	-6.98734	down
MSTRG.34477.1	MSTRG.34477.1	0.244127	0.212516	0.292562	0	0	0	0.0490193	-6.98734	down
MSTRG.39311.1	MSTRG.39311.1	0.064393	0.071542	0.051234	0	0	0	0.0490214	-6.98734	down
MSTRG.20056.1	MSTRG.20056.1	0.163334	0.181256	0.106241	0	0	0	0.0490549	-6.98734	down
MSTRG.18584.1	MSTRG.18584.1	0.386219	0.415621	0.394581	0.072751	0.005048	0.081626	0.0492279	-3.55839	down
MSTRG.7134.1	MSTRG.7134.1	0	0	0	0.188972	0.164145	0.195262	0.0496026	8.09816	up
