# Supplementary material for: A whole transcriptome profiling analysis for antidepressant mechanism of Xiaoyaosan mediated synapse loss via BDNF/trkB/PI3K signal axis in CUMS rats
Source: BMC Complement Med Ther. 2023 Jun 15;23:198. doi: 10.1186/s12906-023-04000-0 (PMC10273699; doi:10.1186/s12906-023-04000-0)
Supplement: Supplementary file 2 — Additional file 2. [file 12906_2023_4000_MOESM2_ESM.zip › miRNA.DEG.xls]

## Sheet: V_vs_X.DEG.final
#ID							Pvalue	log2FC	regulated
	CUMS1	CUMS2	CUMS3	XYS1	XYS2	XYS3
novel_miR_167	5.51968	4.67543	4.32766	0.258148	0	0.355784	1.33192e-09	-8.09193	down
novel_miR_356	5.04992	5.27655	4.87633	0.194427	0.145764	0.225744	7.16427e-09	-7.96409	down
novel_miR_281	3.87552	4.09853	4.00253	0.109427	0.176323	0.205775	3.12055e-08	-7.58397	down
rno-miR-881-3p	10.5696	9.87665	9.42231	1.37811	0.886923	1.1766	9.27124e-08	-3.10766	down
rno-miR-741-3p	2.936	3.27644	3.5277	0	0.245976	0.298146	5.54012e-07	-6.98584	down
novel_miR_126	2.70112	2.94332	2.64318	0.197658	0.21225	0.209958	1.84743e-06	-7.06641	down
rno-miR-451-5p	234.293	181.18	201.246	750.086	641.145	670.211	2.86184e-06	1.9123	up
rno-miR-122-5p	76.4534	79.4484	72.1964	20.0811	24.6565	23.3277	1.46898e-05	-1.66359	down
rno-miR-871-3p	1.7616	2.09433	2.14796	0.228846	0.213577	0.154336	0.000134614	-6.45546	down
rno-miR-186-3p	32.4134	35.2476	39.7439	76.5836	109.092	90.4533	0.000221379	1.62691	up
rno-miR-6215	8.45567	8.14476	7.83255	2.55935	1.24169	1.85534	0.00029722	-2.05436	down
rno-miR-743b-3p	1.52672	1.74916	1.89435	0.217765	0.163974	0.215998	0.00046336	-6.25154	down
novel_miR_302	1.52672	1.84544	2.0545	0.198434	0.209887	0.234587	0.000485679	-6.25154	down
rno-miR-320-3p	585.086	607.128	725.366	1248.37	1371.18	1405.29	0.000650425	1.2693	up
novel_miR_29	5.51968	5.2366	5.8227	0.787492	1.41908	0.851655	0.000707169	-2.18107	down
rno-miR-292-5p	1.40928	1.85994	1.25455	0	0	0	0.00107407	-6.13764	down
rno-miR-365-3p	30.0646	31.0028	30.4593	65.3619	65.6323	66.1698	0.0016426	1.22878	up
rno-miR-200a-3p	20.7869	24.6596	17.8489	9.25303	5.49892	11.7325	0.00167621	-1.3956	down
rno-miR-301a-3p	50.3817	76.9433	67.4533	88.9866	151.664	140.438	0.0018377	1.36657	up
novel_miR_257	1.29184	1.58957	1.03256	0	0	0	0.00236887	-6.01397	down
rno-miR-743a-5p	1.29184	1.18957	1.4899	0	0	0	0.00242069	-6.01397	down
novel_miR_157	51.9084	52.7965	54.6433	103.358	100.222	104.36	0.00353643	1.07686	up
rno-miR-7a-5p	33173.3	31659.3	30080.5	77211.1	63899.4	72396.2	0.00375719	1.19293	up
rno-miR-879-5p	70.3465	81.2545	65.5549	33.4684	29.8006	36.3646	0.00461305	-1.048	down
rno-miR-10a-5p	35.9366	40.8764	42.358	102.374	59.956	77.4597	0.00534472	1.27557	up
novel_miR_435	1.1744	1.35464	0.945144	0	0	0	0.00537918	-5.8787	down
novel_miR_86	1.1744	1.56896	1.06588	0	0	0	0.00541693	-5.8787	down
rno-miR-293-5p	1.1744	1.06233	1.25585	0	0	0	0.00542616	-5.8787	down
novel_miR_359	12.2138	14.8576	10.6055	23.6248	31.9292	30.9868	0.00579159	1.29356	up
novel_miR_220	1.05696	1.49895	1.06555	0	0	0	0.0070062	-5.72942	down
rno-miR-134-3p	4.93248	5.25448	4.86652	1.37811	1.41908	1.53764	0.00727937	-1.69776	down
rno-miR-33-5p	7.51615	7.86687	7.28487	1.77186	3.19292	1.23784	0.00819783	-1.4714	down
rno-miR-7b	7880.34	8012.57	7779.52	15305.7	14632.6	17895.3	0.00847459	1.03114	up
rno-miR-1839-3p	22.431	18.1648	25.4475	10.6311	9.93354	11.3375	0.00933194	-1.01909	down
rno-miR-221-5p	877.746	856.225	889.127	1622.43	1535.44	1869.33	0.0098688	0.952447	up
novel_miR_77	6.57663	6.71558	6.25487	10.0405	34.2352	22.3765	0.010439	1.86545	up
rno-miR-34b-5p	15.8544	19.4949	13.6587	22.8373	73.0825	54.3744	0.0105954	1.71186	up
rno-miR-146a-5p	166.765	177.648	149.986	310.666	284.525	330.346	0.0110011	0.940522	up
rno-miR-448-3p	40.047	38.5649	42.2552	40.1621	394.858	42.7431	0.0114213	2.56117	up
rno-miR-130a-3p	225.132	233.549	208.258	309.484	666.434	299.377	0.012448	1.2284	up
novel_miR_30	0.46976	0.403245	0.486517	1.96873	2.12862	1.83454	0.0133583	2.18517	up
rno-miR-674-3p	521.668	502.263	531.162	279.757	269.27	288.375	0.0134409	-0.820682	down
rno-miR-182	87.1404	90.2655	85.1655	127.18	207.895	100.787	0.0145668	1.05335	up
novel_miR_42	2.3488	2.25685	2.56485	0.787492	0.177385	0.837645	0.0146215	-2.17406	down
rno-miR-1298	1680.57	1503.26	1511.65	1596.64	15234.9	1677.73	0.0146748	2.44434	up
rno-miR-379-3p	164.298	167.516	160.655	88.9866	79.1135	90.3488	0.0148493	-0.862153	down
novel_miR_141	1.52672	1.35156	1.81655	0.393746	0	0.258549	0.0150447	-2.80025	down
novel_miR_22	1505.7	1499.63	1589.52	827.457	772.333	900.555	0.0151755	-0.807277	down
rno-miR-329-5p	2586.14	3056.62	2067.52	5152.17	4092.8	5569.36	0.0157539	0.941695	up
novel_miR_460	0.939519	0.782655	1.24846	0	0	0	0.015868	-5.56289	down
rno-miR-145-5p	601.997	611.495	589.516	1057.8	985.549	1259.48	0.0170251	0.868328	up
rno-miR-341	2543.04	2399.85	2789.46	1436.58	1284.26	1569.35	0.0184722	-0.797617	down
rno-miR-380-3p	150.91	178.49	135.267	77.9617	86.3863	72.7347	0.0195376	-0.769793	down
rno-miR-19b-3p	20.1997	18.9856	23.1213	37.4059	37.9603	39.7325	0.0197837	1.00497	up
rno-miR-702-3p	139.519	148.599	130.667	244.91	224.392	264.364	0.020161	0.855028	up
rno-miR-3572	0.822079	0.659846	1.0665	3.14997	2.306	3.83746	0.022063	1.80431	up
rno-miR-132-5p	817.264	888.316	789.516	418.946	475.746	402.374	0.0224535	-0.762335	down
novel_miR_39	6.10688	5.85656	6.31515	11.4186	12.4169	10.3243	0.0225481	1.06951	up
rno-miR-494-3p	44.04	49.5165	40.5485	74.0243	78.9362	70.7236	0.0226548	0.902551	up
rno-miR-342-3p	384.616	399.565	375.685	723.902	563.196	802.324	0.0229403	0.84621	up
rno-miR-376a-3p	30.0646	26.2599	33.2315	42.3277	76.6302	41.4363	0.0230223	1.09562	up
rno-miR-27a-5p	17.3811	15.2217	20.2526	8.26867	8.69185	8.04335	0.0230851	-0.926792	down
rno-miR-672-3p	3.87552	3.53652	4.26569	1.37811	1.24169	1.53384	0.023758	-1.4484	down
rno-miR-216a-3p	1.40928	1.26357	1.75166	0.196873	0.177385	0.187365	0.0241653	-2.69174	down
novel_miR_89	0.23488	0.521658	0.202652	1.37811	1.41908	1.14376	0.024514	2.58087	up
rno-miR-541-5p	3199.53	2989.55	3369.52	5619.94	5117.19	5986.35	0.0251454	0.851715	up
rno-miR-760-3p	88.902	85.3344	90.6155	50.2026	44.1688	62.3438	0.0269543	-0.809127	down
rno-miR-205	3.5232	3.35699	3.72627	7.48118	7.27277	7.87468	0.0284572	1.16713	up
rno-miR-382-5p	499.354	516.69	467.269	271.882	288.605	246.438	0.0286803	-0.726896	down
rno-miR-153-5p	1.87904	1.78157	2.16599	4.52808	4.25723	4.88787	0.0288795	1.32065	up
rno-miR-324-3p	19.0253	21.2689	17.988	9.44991	9.75615	9.2569	0.0292968	-0.878391	down
rno-miR-1193-3p	21.8438	25.4846	18.5948	36.6184	40.4437	31.6658	0.0309147	0.925252	up
rno-miR-128-2-5p	12.0963	16.879	10.6488	6.10307	5.14415	7.58436	0.0309164	-0.999859	down
rno-miR-377-3p	5.51968	6.24878	5.16898	14.3717	8.51446	20.3247	0.031917	1.14722	up
novel_miR_12	0	0	0	0.393746	1.95123	0.654875	0.0339851	6.00843	up
rno-miR-155-5p	6.45919	6.1649	6.8328	10.2374	14.7229	8.32835	0.0359098	1.05934	up
novel_miR_35	6.92895	7.28946	6.65488	12.0093	13.1265	10.7427	0.0368871	0.964443	up
novel_miR_533	6.92895	7.38978	6.65488	12.0093	13.1265	11.4735	0.0370004	0.964442	up
rno-miR-370-5p	20.4345	28.5686	16.4749	10.828	10.8205	10.3746	0.0374395	-0.809591	down
rno-miR-19a-3p	9.16031	12.4688	8.99499	14.3717	18.2706	13.3627	0.0380335	0.941271	up
rno-miR-376c-3p	23.0182	25.9879	20.9875	43.9027	35.6543	52.6488	0.0380364	0.89219	up
rno-miR-6324	5.2848	6.97875	4.86589	1.18124	2.83815	0.972835	0.0380819	-1.26082	down
rno-miR-3068-5p	31.0041	36.8785	28.8978	53.7463	48.9582	65.8427	0.0383671	0.832448	up
rno-miR-2985	1.52672	1.76589	1.38789	0.393746	0.354769	0.363645	0.0388559	-1.87335	down
novel_miR_128	14.4451	18.8798	12.8845	28.7435	22.3505	32.5535	0.0389325	0.924424	up
rno-miR-1249	113.799	106.898	126.878	65.7556	61.9072	68.9278	0.0391212	-0.72871	down
rno-miR-181a-1-3p	542.925	569.849	524.655	307.319	321.421	297.495	0.041894	-0.681949	down
rno-miR-770-3p	199.765	231.565	189.687	113.793	115.3	111.837	0.0423582	-0.696246	down
rno-miR-181c-3p	45.8016	42.7842	49.5452	25.0029	24.1243	27.3477	0.0424571	-0.79289	down
rno-miR-873-5p	119.789	126.988	109.788	71.6618	67.0514	75.3475	0.0429677	-0.683033	down
rno-miR-339-3p	6.22432	6.06688	6.36849	3.14997	2.306	4.65469	0.0430484	-1.08606	down
rno-miR-1912-3p	2.3488	2.84567	2.06499	1.57498	22.1731	5.96499	0.0435733	2.45145	up
novel_miR_346	0.23488	0.295655	0.195849	1.57498	1.06431	1.94569	0.0436583	2.4866	up
rno-miR-338-5p	458.955	510.549	430.659	247.863	282.042	206.788	0.0438349	-0.68548	down
novel_miR_309	0.35232	0.267566	0.397656	1.57498	1.59646	1.5669	0.0456637	2.21313	up
rno-miR-337-5p	125.308	130.364	119.236	73.0399	73.2599	73.1986	0.0460446	-0.670461	down
rno-miR-222-3p	1428.77	1398.13	1567.37	2243.57	2148.84	2403.69	0.0475757	0.725718	up
rno-miR-325-5p	444.393	566.234	422.327	261.251	260.046	264.69	0.0476926	-0.663845	down
novel_miR_469	37.3459	39.3214	33.3261	63.1963	56.2309	75.8785	0.0478008	0.781439	up
novel_miR_479	0.939519	0.832473	1.64852	0.196873	0	0.125659	0.0480179	-2.98426	down
rno-miR-376b-5p	190.253	225.727	189.613	106.705	113.526	98.8785	0.0487455	-0.682274	down
