# Supplementary material for: A whole transcriptome profiling analysis for antidepressant mechanism of Xiaoyaosan mediated synapse loss via BDNF/trkB/PI3K signal axis in CUMS rats
Source: BMC Complement Med Ther. 2023 Jun 15;23:198. doi: 10.1186/s12906-023-04000-0 (PMC10273699; doi:10.1186/s12906-023-04000-0)
Supplement: Supplementary file 2 — Additional file 2. [file 12906_2023_4000_MOESM2_ESM.zip › mRNA.DEG.xls]

## Sheet: V_vs_X（mRNA）
#ID	gene_name							log2FC	regulated	Pvalue
		CUMS1	CUMS2	CUMS3	XYS1	XYS2	XYS3
Rattus_norvegicus_newGene_22021	--	0	0	0	0.550674	0.76266	0.452659	12.9081	up	7.49113e-37
Rattus_norvegicus_newGene_5519	--	0.016	0	0	1.50845	1.86269	1.34545	8.47473	up	1.26376e-32
Rattus_norvegicus_newGene_17630	--	0	0	0	16.1921	13.2663	19.1563	12.604	up	1.50361e-32
ENSRNOG00000029996	AABR07054368.1	97.5443	66.6118	79.6257	8.45852	9.71694	11.1508	-3.29679	down	1.82912e-32
Rattus_norvegicus_newGene_22174	--	3.82	3.84442	3.80565	0	0	0	-12.6533	down	1.42995e-26
Rattus_norvegicus_newGene_21301	--	25.138	24.057	27.4457	5.06031	7.94562	4.32562	-2.29358	down	9.63088e-26
Rattus_norvegicus_newGene_4445	--	0.003	0.006974	0.001548	1.16046	1.02263	1.56266	7.68784	up	1.34336e-24
ENSRNOG00000034093	AABR07011951.1	35.1248	21.7585	27.448	3.41509	4.21886	3.85762	-3.07539	down	2.40246e-23
Rattus_norvegicus_newGene_20440	--	0	0	0	1.53659	1.82263	1.29946	11.7444	up	3.16752e-23
ENSRNOG00000061299	LOC103694857	96.4527	81.7322	102.529	305.106	276.928	314.25	1.75582	up	3.68666e-21
Rattus_norvegicus_newGene_4446	--	0.846	1.0081	0.588548	0.394134	0.523266	0.256267	-4.92715	down	4.2652e-18
ENSRNOG00000054614	AABR07002779.1	0.0669482	0.078784	0.143965	9.56519	10.3766	11.6572	6.66054	up	5.16282e-18
ENSRNOG00000018113	AABR07028352.1	5.26598	8.8895	7.16544	0.311574	0.447158	0.715944	-4.51715	down	9.39173e-18
Rattus_norvegicus_newGene_13201	--	0	0	0	0.560877	0.756296	0.325946	11.3025	up	2.9301e-17
Rattus_norvegicus_newGene_15414	--	0.967	0.568914	1.25846	0	0	0	-11.8434	down	1.9568e-16
Rattus_norvegicus_newGene_17146	--	0.248	0.162331	0.468545	1.49979	1.92185	1.2548	3.48172	up	1.77568e-13
ENSRNOG00000047098	LOC103694855	59.2535	48.922	62.2767	139.257	144.959	142.776	1.3333	up	5.44014e-13
Rattus_norvegicus_newGene_20248	--	0.332	0.497089	0.154855	0	0	0	-11.0014	down	2.12159e-12
ENSRNOG00000047321	Hba-a2	154.502	127.788	139.666	363.083	374.197	380.187	1.34305	up	2.61359e-12
Rattus_norvegicus_newGene_11093	--	1.123	0.988011	1.28755	5.36452	5.96267	4.8263	2.32325	up	1.07521e-11
ENSRNOG00000032348	LOC103690996	1.04594	1.66198	1.96415	23.0745	20.1765	21.9217	4.05372	up	4.12014e-11
Rattus_norvegicus_newGene_11184	--	0.318	0.128131	0.587878	5.18594	10.6957	3.54857	4.40493	up	1.65862e-10
Rattus_norvegicus_newGene_2916	--	2.5	2.43524	2.75985	0.956969	1.03266	0.756596	-1.70126	down	1.77541e-10
Rattus_norvegicus_newGene_12481	--	1.844	0.791998	2.3446	0	0	0	-10.859	down	2.91986e-10
ENSRNOG00000029886	Hba-a1	354.855	319.256	369.279	769.361	801.197	787.555	1.17067	up	5.95969e-10
Rattus_norvegicus_newGene_3680	--	0.632	0.543534	0.865485	0.019059	0.0231526	0.0122659	-5.21748	down	4.05465e-09
ENSRNOG00000027271	RGD1359290	21.8835	17.9409	19.1576	2.70545	3.21775	3.54199	-2.89495	down	5.34566e-09
Rattus_norvegicus_newGene_17722	--	0.127	0.160035	0.0987854	1.65645	1.94849	1.32959	3.40109	up	6.87926e-09
Rattus_norvegicus_newGene_14674	--	7.025	8.17414	6.55488	15.1862	12.296	19.996	0.986198	up	1.0125e-08
Rattus_norvegicus_newGene_11728	--	0	0	0	0.255647	0.362596	0.154895	8.9919	up	1.06861e-08
Rattus_norvegicus_newGene_11350	--	0.812	0.822256	0.786595	0.168331	0.192696	0.135996	-2.12753	down	1.68893e-08
ENSRNOG00000048145	Sstr1	0.143876	0.119906	0.185568	1.48432	1.67555	1.8291	3.45005	up	1.80489e-08
Rattus_norvegicus_newGene_15966	--	2.631	3.1398	1.98623	0.745916	0.532659	0.984569	-2.38368	down	2.15598e-08
ENSRNOG00000045989	Hba-a3	4.7613	3.91175	4.22666	0	9.87675	10.9564	-10.1118	down	3.30105e-08
Rattus_norvegicus_newGene_7211	--	1.715	2.04499	1.24846	0.100315	0.169747	0.0962518	-4.15524	down	5.34283e-08
ENSRNOG00000009694	Bmp4	5.7134	5.06768	5.89264	0.684998	0.754239	0.812457	-2.98586	down	6.02707e-08
Rattus_norvegicus_newGene_700	--	5.498	3.35987	6.75565	0.67575	0.978549	0.487963	-2.73086	down	1.28797e-07
Rattus_norvegicus_newGene_8873	--	0.018	0	0.0126535	0.598801	0.946151	0.432656	5.75472	up	2.1125e-07
Rattus_norvegicus_newGene_9433	--	0.214	0.177328	0.324469	4.8863	9.15453	3.26416	4.50315	up	2.12997e-07
Rattus_norvegicus_newGene_21784	--	0.622	0.341053	0.856256	0	0	0	-9.91541	down	2.69979e-07
Rattus_norvegicus_newGene_16341	--	0.008	0	0.002	0.237433	0.616148	0.169563	5.56855	up	3.02028e-07
Rattus_norvegicus_newGene_2753	--	0.504	0.402824	0.762636	0	0	0	-9.72431	down	3.59879e-07
ENSRNOG00000020369	Igf2	13.5095	27.5166	18.9453	6.27216	5.24187	4.92386	-1.76072	down	3.97607e-07
Rattus_norvegicus_newGene_14293	--	0.311	0.668661	0.152559	0	0	0	-9.7878	down	8.38508e-07
ENSRNOG00000051483	LOC103689961	148.814	190.396	210.665	82.6692	64.0224	91.5868	-1.05676	down	9.70669e-07
ENSRNOG00000033057	AABR07025010.1	45.7742	25.576	30.563	88.3428	90.5762	95.8924	1.28775	up	1.01255e-06
Rattus_norvegicus_newGene_16678	--	41.517	44.3767	38.7854	22.0574	25.4863	20.2585	-0.981077	down	1.17159e-06
Rattus_norvegicus_newGene_2454	--	0.027	0.032208	0.0125655	0.813305	1.15957	0.618625	4.69479	up	1.22717e-06
Rattus_norvegicus_newGene_20194	--	0.234	0.405517	0.365635	0	0	0	-9.57166	down	1.44048e-06
Rattus_norvegicus_newGene_5158	--	0.806	2.35597	1.28987	0.011104	0.0248427	0.0103266	-6.42713	down	1.59714e-06
Rattus_norvegicus_newGene_11000	--	0.18	0.43923	0.257468	5.46779	8.52262	4.20266	4.03437	up	1.65771e-06
ENSRNOG00000024923	Nnat	112.923	108.423	124.899	206.965	259.245	198.294	0.878214	up	2.02875e-06
Rattus_norvegicus_newGene_16801	--	0.061	0.033212	0.095152	0.53302	1.03253	0.326592	3.45569	up	2.71934e-06
ENSRNOG00000014081	Nmur2	0.7329	0.878192	0.955277	0.042688	0.0655333	0.0559937	-4.15578	down	2.74888e-06
Rattus_norvegicus_newGene_15347	--	0.523	0.453777	0.758958	0	0	0	-9.2437	down	3.66135e-06
Rattus_norvegicus_newGene_6947	--	0.374	0.305075	0.352153	0.698146	0.925156	0.462593	1.01897	up	3.92411e-06
ENSRNOG00000005478	Fkbp9	18.4257	18.8858	21.3377	10.6557	12.8765	13.1927	-0.827262	down	4.40296e-06
ENSRNOG00000052999	AABR07000738.1	3.171	2.90576	3.58456	0	0	0	-9.15621	down	5.72259e-06
Rattus_norvegicus_newGene_20209	--	3.38	3.59253	3.48787	1.9245	1.51256	2.0266	-0.877142	down	5.85554e-06
ENSRNOG00000061152	AABR07018038.2	0.0443278	0.062839	0.0971594	0.586823	0.634458	0.669427	3.41655	up	7.38269e-06
ENSRNOG00000009263	Ifi27	15.1553	15.6775	16.1643	38.3586	40.5674	43.1925	1.29423	up	7.58688e-06
ENSRNOG00000016069	Cd3e	3.419	2.14735	3.67846	0.213214	0.485953	0.159563	-3.652	down	7.86524e-06
ENSRNOG00000007003	Mei1	1.528	2.21819	1.26484	5.93707	6.91252	5.2257	1.64391	up	7.8904e-06
ENSRNOG00000051180	LOC100911516	18.958	20.051	16.4845	46.9932	44.185	50.266	1.24806	up	9.61397e-06
ENSRNOG00000011184	Slc13a4	4.635	8.39386	2.52154	1.27905	1.36596	1.59956	-2.36233	down	9.73395e-06
ENSRNOG00000006231	Ptpro	10.651	10.0669	10.3545	17.4217	21.6596	19.7856	0.729825	up	1.00924e-05
ENSRNOG00000021201	Txnip	18.202	15.7239	21.5899	9.09559	10.266	8.96322	-0.918897	down	1.04355e-05
Rattus_norvegicus_newGene_15283	--	1.493	0.87424	1.84568	0	0	0	-9.09701	down	1.1549e-05
ENSRNOG00000057078	Ddit4	52.974	62.0803	48.4845	31.8696	30.6596	22.5448	-0.871602	down	1.23878e-05
Rattus_norvegicus_newGene_11580	--	0.419	0.506442	0.354548	0	0	0	-9.01469	down	1.25272e-05
Rattus_norvegicus_newGene_7969	--	0.616	0.850925	0.785694	4.83741	9.21545	3.48485	2.60193	up	1.51016e-05
ENSRNOG00000047786	NEWGENE_1308171	4.334	3.31421	4.59826	0.503667	0.921548	0.328489	-2.96746	down	1.68415e-05
Rattus_norvegicus_newGene_3270	--	0.12	0.165273	0.136859	0.001574	0.00259559	0.00105154	-6.16603	down	1.68795e-05
Rattus_norvegicus_newGene_10870	--	5.869	1.61302	6.26592	2.47095	2.2659	1.42549	-0.928107	down	1.71148e-05
Rattus_norvegicus_newGene_16704	--	6.406	7.89671	5.96269	3.79418	3.95155	2.32548	-0.93424	down	1.72488e-05
Rattus_norvegicus_newGene_19262	--	7.318	12.8137	8.95623	3.49706	3.92148	2.92516	-1.55024	down	1.94027e-05
Rattus_norvegicus_newGene_4143	--	5.638	5.57859	5.8463	10.4383	15.4846	9.19453	0.874144	up	1.98742e-05
ENSRNOG00000050469	LOC100912034	0.835	0.565505	0.984623	0.014132	0.0104846	0.0132584	-5.47023	down	2.23607e-05
ENSRNOG00000031249	Slco1a2	0.095	4.42585	1.69452	0	0	0	-12.0338	down	2.58388e-05
Rattus_norvegicus_newGene_1762	--	0.052	0.074727	0.049532	0.670816	0.961885	0.562942	3.84921	up	2.98031e-05
ENSRNOG00000052828	AABR07017693.2	2.517	1.7137	2.84624	0	0	0	-8.73052	down	3.37148e-05
Rattus_norvegicus_newGene_20823	--	2.083	1.39191	3.25493	0.241783	0.359785	0.177956	-2.84093	down	4.54887e-05
ENSRNOG00000005108	Wfs1	100.328	75.4541	112.569	46.4984	50.155	39.1565	-0.938536	down	4.60926e-05
ENSRNOG00000004283	Camta2	85.096	90.0102	83.5955	50.2341	63.5148	49.1548	-0.821325	down	4.66761e-05
ENSRNOG00000061099	AABR07033324.1	22.551	40.4371	16.8956	13.7301	12.255	15.1492	-1.2168	down	5.9378e-05
ENSRNOG00000013821	AABR07065925.1	1.689	1.45555	1.96259	0.055917	0.0916148	0.0215484	-4.57833	down	6.74437e-05
ENSRNOG00000016957	Igfbp2	10.594	33.9097	9.85683	4.38806	6.91548	1.95912	-2.35812	down	6.97808e-05
ENSRNOG00000004424	RGD1563962	6.073	6.44083	6.29865	2.34052	2.62549	2.28795	-1.43619	down	7.46708e-05
ENSRNOG00000022428	Flrt1	0.046	0.184556	0.159562	0.930201	1.32463	0.826561	2.97906	up	9.13483e-05
Rattus_norvegicus_newGene_4879	--	0.423	1.58999	1.18956	6.65174	7.91251	5.81528	2.70066	up	0.000107686
Rattus_norvegicus_newGene_7075	--	4.429	4.54289	4.71592	8.97204	9.68484	7.51581	0.979552	up	0.00011427
Rattus_norvegicus_newGene_15198	--	0.05	0.014722	0.034556	0.421972	0.915848	0.584926	3.76467	up	0.000115394
Rattus_norvegicus_newGene_2785	--	0.35	1.53546	0.856955	0	0	0	-9.01945	down	0.00011981
Rattus_norvegicus_newGene_4050	--	0.41	0.547929	0.359895	1.18287	1.91514	1.09152	1.58493	up	0.000135571
Rattus_norvegicus_newGene_15301	--	0.174	0.447336	0.259595	0	0	0	-8.43245	down	0.000151819
Rattus_norvegicus_newGene_12587	--	0.091	0.218618	0.196265	1.01987	1.6526	0.951585	2.67802	up	0.000163534
ENSRNOG00000027724	Plekhf1	0.828	0.452674	0.664515	0.017327	0.026596	0.0125149	-5.06003	down	0.000180252
ENSRNOG00000058105	Hbb	239.155	203.277	261.266	371.951	465.265	330.169	0.729651	up	0.000187235
ENSRNOG00000021128	Kcnj11	7.737	6.77	8.84917	3.15642	3.92155	3.02491	-1.21999	down	0.000194412
Rattus_norvegicus_newGene_3297	--	0.04	0.087325	0.064892	0.588831	0.755563	0.481624	3.15407	up	0.000205025
ENSRNOG00000061320	LOC103692829	1.041	1.06537	1.05846	6.37583	7.11695	5.91152	2.55928	up	0.000211204
ENSRNOG00000045814	Rabif	7.359	7.03147	7.29568	15.3224	16.9611	13.5848	1.07018	up	0.000227583
ENSRNOG00000015550	Ptgds	569.859	190.721	660.216	109.681	290.258	112.655	-1.8139	down	0.000234866
ENSRNOG00000038610	AABR07034445.1	18.073	3.23735	20.6526	54.0631	69.1485	48.1584	2.32076	up	0.000248913
Rattus_norvegicus_newGene_913	--	0.188	0.043882	0.266946	1.06644	1.58463	0.932626	3.25191	up	0.000258001
Rattus_norvegicus_newGene_470	--	1.292	1.20945	1.25485	0.383437	0.598517	0.284956	-1.9245	down	0.000259694
ENSRNOG00000020624	Acadsb	19.253	20.1623	17.9226	11.9572	15.9495	9.26262	-0.740414	down	0.000269106
Rattus_norvegicus_newGene_15880	--	0.923	0.951228	0.939485	0.165251	0.291163	0.126266	-2.50194	down	0.000319557
ENSRNOG00000057729	Strip2	17.447	19.5277	15.9495	11.4784	13.2627	9.16847	-0.707557	down	0.000332354
ENSRNOG00000006526	Sema3c	17.07	16.5725	19.6496	10.725	8.91565	12.5626	-0.669057	down	0.00033677
ENSRNOG00000009967	Otof	1.93	2.10057	1.58795	4.13354	6.51152	3.62622	1.02224	up	0.000337618
Rattus_norvegicus_newGene_10224	--	4.855	4.28632	4.59559	2.25312	3.64845	1.25496	-1.04027	down	0.000343987
ENSRNOG00000011815	Sgk1	64.617	95.9365	56.9556	42.9498	30.2627	49.1563	-0.871239	down	0.000380793
Rattus_norvegicus_newGene_1961	--	5.265	5.35698	4.86599	16.1747	12.1548	18.5486	1.58113	up	0.000423648
Rattus_norvegicus_newGene_10552	--	0.353	0.525273	0.269823	0.055834	0.0762626	0.0498956	-2.98502	down	0.0004412
ENSRNOG00000003183	Fmod	3.139	4.53649	2.84527	1.25072	1.16266	1.58956	-1.63479	down	0.000465921
Rattus_norvegicus_newGene_1501	--	0.506	0.629071	0.459926	1.15214	1.02696	1.22963	1.14668	up	0.00046698
Rattus_norvegicus_newGene_6169	--	1.853	0.474766	2.39546	0	0	0	-8.31196	down	0.000477526
Rattus_norvegicus_newGene_4492	--	0.773	0.396442	1.15967	2.25199	2.5448	2.7166	1.92096	up	0.000646691
Rattus_norvegicus_newGene_15860	--	0.239	0.339603	0.165895	0.581418	0.659498	0.462696	1.06815	up	0.000764259
ENSRNOG00000001376	Mettl7a	27.082	30.4046	24.6599	18.698	16.2326	20.6598	-0.640093	down	0.000781626
Rattus_norvegicus_newGene_21597	--	0.037	0.417427	0.156592	0.678546	0.823263	0.42699	2.94891	up	0.000789867
Rattus_norvegicus_newGene_21779	--	0.137	0.067807	0.0966155	0.698288	1.15158	0.52325	2.9064	up	0.00079784
Rattus_norvegicus_newGene_20476	--	0.692	0.499996	0.745686	1.40187	1.92625	1.32659	1.21306	up	0.000813392
ENSRNOG00000045649	Arrdc3	20.916	23.4889	18.8946	13.417	10.9256	15.2266	-0.746361	down	0.000822657
ENSRNOG00000008697	Nov	105.776	85.2802	120.957	58.8076	65.9595	53.2697	-0.719939	down	0.00085073
Rattus_norvegicus_newGene_21949	--	0.25	0.233711	0.248923	0.66528	0.955622	0.49879	1.43992	up	0.000929169
ENSRNOG00000031368	LOC499235	0.611	0.120245	0.423652	2.13076	4.55617	1.92568	2.521	up	0.000939611
ENSRNOG00000043098	Mt2A	64.261	83.2209	45.6257	37.0998	38.5485	35.6485	-1.01065	down	0.000940417
Rattus_norvegicus_newGene_22022	--	0.875	0.939913	0.758469	0.89227	1.1626	0.968785	0.643751	up	0.000954431
ENSRNOG00000030180	Lrrc10b	41.311	52.6258	37.6926	29.7276	30.1879	25.6499	-0.67942	down	0.000955469
ENSRNOG00000050465	AABR07041109.1	21.924	18.2888	24.9895	6.43921	9.56452	8.81616	-1.66228	down	0.00105018
ENSRNOG00000039107	Mfrp	0.479	20.586	0.688441	0.230997	0.348785	0.148978	-5.36527	down	0.00108564
ENSRNOG00000022572	Pex19	3.522	4.81801	4.28595	11.9265	18.6468	10.2329	1.49374	up	0.00109296
ENSRNOG00000055439	AABR07008608.1	0.063	0.619722	0.265952	0	0	0	-8.68224	down	0.00110406
ENSRNOG00000050441	AABR07028989.1	4.948	4.50776	4.68455	1.51964	2.32157	1.05466	-1.64021	down	0.00110911
ENSRNOG00000018033	Ddx19a	17.246	16.2301	16.9485	19.0497	10.2659	12.366	-0.588312	down	0.00116303
ENSRNOG00000011250	Inmt	0.115	0.94176	0.529963	0	0	0	-8.44682	down	0.00121666
ENSRNOG00000009565	Pdk4	8.878	14.7543	6.54516	4.74343	5.34688	3.61547	-1.33524	down	0.00126437
ENSRNOG00000019328	Phgdh	37.29	33.7452	40.8625	23.9413	25.6468	19.5647	-0.58885	down	0.00127094
ENSRNOG00000003960	Cltrn	0.02	4.14729	0.0952185	0	0	0	-10.6695	down	0.00133515
ENSRNOG00000038948	Stab2	0.043	0.013935	0.0796282	0.209456	0.632369	0.154851	2.82716	up	0.00136718
ENSRNOG00000002831	Wfikkn2	0.802	3.67868	1.06759	0.317518	0.531322	0.115647	-2.8243	down	0.00143218
ENSRNOG00000014272	Rpl35	54.671	69.7874	48.8496	101.693	88.5158	121.157	0.689086	up	0.00146346
Rattus_norvegicus_newGene_4398	--	0.248	0.070328	0.0944458	0.614824	0.962547	0.538799	2.76711	up	0.00146639
ENSRNOG00000032585	AABR07048992.1	62.057	23.0457	78.9629	102.088	96.4849	110.468	1.24216	up	0.00153632
ENSRNOG00000020533	Htra1	56.212	69.8719	47.8863	40.374	45.6869	36.6469	-0.66263	down	0.00155136
Rattus_norvegicus_newGene_19993	--	0.361	0.652703	0.452659	0.144022	0.232645	0.115455	-3.15044	down	0.00158907
Rattus_norvegicus_newGene_19007	--	0.331	0.323465	0.354859	0.035014	0.0154578	0.0278795	-3.65076	down	0.00159482
Rattus_norvegicus_newGene_20105	--	1.099	2.53032	1.75626	4.71143	8.71546	2.24849	1.40063	up	0.00161965
Rattus_norvegicus_newGene_10179	--	0.128	0.438903	0.282962	0.010069	0.00952544	0.0116469	-4.38323	down	0.00176966
ENSRNOG00000026870	Clic6	1.072	17.8915	2.68945	0.693699	0.795657	0.425646	-3.781	down	0.00178509
Rattus_norvegicus_newGene_16991	--	68.238	13.2317	57.8627	10.2037	19.4845	7.85615	-2.17936	down	0.00183328
Rattus_norvegicus_newGene_1964	--	1.985	2.70572	2.5233	0.8321	0.999455	1.12657	-1.61076	down	0.00187896
Rattus_norvegicus_newGene_1282	--	2.216	1.52653	2.95485	0.599491	1.15565	0.432593	-1.5607	down	0.00188091
ENSRNOG00000007390	Nfkbia	19.247	21.2201	15.8453	11.6401	8.52516	12.2548	-0.817001	down	0.00190658
ENSRNOG00000047977	LOC684871	0.858	0.407963	0.956629	0.037251	0.0164849	0.0465689	-3.89301	down	0.00191113
ENSRNOG00000034237	LOC103694169	15.941	13.4335	17.9452	3.88104	7.25627	2.2499	-1.92805	down	0.00193042
ENSRNOG00000001092	Kl	0.586	22.97	2.59846	0.43489	0.225154	0.661565	-4.77163	down	0.00195854
ENSRNOG00000016275	Ttr	15.227	2449.21	20.6593	14.3848	11.5155	8.25165	-6.43895	down	0.00203651
ENSRNOG00000019689	Vwf	12.422	6.57932	20.5483	4.92351	5.31655	2.51565	-0.968487	down	0.00205984
ENSRNOG00000025462	Wdr41	14.091	14.8781	14.5946	9.30801	11.5649	7.21565	-0.866794	down	0.00209948
ENSRNOG00000051905	Wnt2	15.534	16.2	15.9425	8.11332	11.3216	6.32151	-0.987589	down	0.0022509
Rattus_norvegicus_newGene_12035	--	0.517	0.555913	0.535995	0.126652	0.325485	0.0911658	-2.1397	down	0.00231633
Rattus_norvegicus_newGene_18597	--	0.696	0.00347	0.846418	0	0	0	-10.8642	down	0.00238101
ENSRNOG00000046600	AABR07015066.1	15.576	5.36254	20.5484	34.6392	52.2155	15.2155	1.7038	up	0.00249196
ENSRNOG00000016057	Kcnj13	0.925	11.0174	1.56853	0.4538	0.264993	0.621216	-3.72895	down	0.0026034
ENSRNOG00000031033	Mt-nd2	525.38	697.219	495.543	383.049	400.265	362.666	-0.694121	down	0.00268179
Rattus_norvegicus_newGene_21105	--	1.011	0.850608	0.921465	0.36168	0.523216	0.632155	-1.38302	down	0.00271062
ENSRNOG00000052129	Nwd1	12.2	15.5409	10.9543	9.24557	10.0256	7.31655	-0.605068	down	0.00274947
ENSRNOG00000005770	Sostdc1	0.077	13.8997	0.149526	0.062115	0.0122546	0.0523196	-6.6498	down	0.00284811
ENSRNOG00000039668	Col8a1	0.305	4.12144	1.26596	0.168564	0.351321	0.216546	-3.72056	down	0.00297143
ENSRNOG00000012067	Fam111a	0.182	11.7872	0.259465	0.14909	0.122322	0.111515	-5.33745	down	0.00297168
Rattus_norvegicus_newGene_13650	--	0.516	0.495306	0.628495	0.080174	0.136523	0.0915132	-2.64037	down	0.00301792
ENSRNOG00000059362	Has3	0.581	0.579235	0.644216	0.425929	0.215648	0.412263	-1.90918	down	0.00303275
Rattus_norvegicus_newGene_6761	--	14.993	16.0862	12.4845	27.874	30.3152	23.1515	0.822598	up	0.00316637
Rattus_norvegicus_newGene_1480	--	0.052	0.387193	0.0928459	0.007573	0.00577546	0.00262595	-4.38232	down	0.00330504
Rattus_norvegicus_newGene_8869	--	0.028	1.86694	0.0532653	0	0	0	-9.36572	down	0.00332284
Rattus_norvegicus_newGene_11903	--	1.741	0.115103	1.26593	0	0	0	-8.11045	down	0.00344064
ENSRNOG00000057855	F5	0.139	7.29009	0.186626	0.119753	0.0984562	0.102156	-4.93763	down	0.00348407
ENSRNOG00000043465	Arc	67.098	44.4016	78.5967	33.8708	40.2315	27.2122	-0.738353	down	0.00358256
ENSRNOG00000010947	Mmp14	3.549	4.3917	2.82624	1.50227	1.75222	2.23221	-1.42015	down	0.00368403
Rattus_norvegicus_newGene_10048	--	1.348	1.95462	1.5137	0.460896	0.862516	0.256465	-1.84157	down	0.00376914
Rattus_norvegicus_newGene_10712	--	0.363	0.376694	0.359482	0.095478	0.115156	0.0821516	-2.72822	down	0.00383803
Rattus_norvegicus_newGene_17544	--	0.169	0.247232	0.125965	0.66598	0.921565	1.25156	2.67063	up	0.00390285
Rattus_norvegicus_newGene_6381	--	0.018	0.125049	0.091215	0.591293	1.16556	0.892152	3.10022	up	0.00401307
ENSRNOG00000001551	Atp5pf	32.347	30.009	36.8956	47.5489	40.2326	49.3156	0.58877	up	0.00403909
ENSRNOG00000009037	Sulf1	2.524	3.04379	2.04913	1.23412	0.951522	2.33156	-1.24679	down	0.0041338
ENSRNOG00000004641	Sstr4	16.752	17.9345	14.2653	10.6231	12.5185	9.15687	-0.726817	down	0.00413946
Rattus_norvegicus_newGene_20721	--	0.255	0.121866	0.465923	0.015986	0.0121513	0.0165155	-3.49501	down	0.00416757
ENSRNOG00000007607	Nr4a1	29.305	18.6912	34.5924	15.2309	22.1155	12.1556	-0.704916	down	0.00418432
ENSRNOG00000030963	LOC108351137	305.173	255.706	355.592	187.051	242.115	167.115	-0.604219	down	0.00420434
Rattus_norvegicus_newGene_21939	--	0.999	1.12364	0.726262	0.691023	0.685152	0.703214	-0.638479	down	0.0042322
ENSRNOG00000017712	Cartpt	5.222	5.01165	5.46593	1.49624	1.51256	2.35152	-1.78346	down	0.00429905
Rattus_norvegicus_newGene_16712	--	0.272	0.652104	0.456912	2.33968	3.51215	2.53132	2.27519	up	0.00431408
ENSRNOG00000010529	Thbs2	0.81	1.0271	0.975262	0.2833	0.321515	0.412263	-1.7084	down	0.00432708
Rattus_norvegicus_newGene_11430	--	1.513	2.45966	1.86264	0.56327	0.254545	0.851515	-1.83719	down	0.00433337
Rattus_norvegicus_newGene_2033	--	0	7.89769	2.95957	0	0	0	-11.5558	down	0.00442249
Rattus_norvegicus_newGene_2792	--	11.637	10.83	13.0552	5.18725	7.25563	4.22659	-1.13394	down	0.00444388
ENSRNOG00000019902	Folr1	0.938	19.7903	1.29266	0.681233	0.731565	0.416586	-3.87252	down	0.00445179
ENSRNOG00000053260	Lilrb3a	0.356	0.478024	0.299562	0.038616	0.0215646	0.0431626	-3.08853	down	0.00452308
Rattus_norvegicus_newGene_15631	--	0.21	0.326777	0.189959	0.665555	0.931515	0.512123	1.4368	up	0.00456351
ENSRNOG00000030700	Mt-co3	923.985	301.974	754.953	1462.41	2569.12	1152.32	1.23413	up	0.00461551
ENSRNOG00000023340	Tmem72	0.062	7.15734	0.923652	0.075612	0.0831152	0.0951515	-5.56161	down	0.00463993
ENSRNOG00000004089	Enpp2	32.137	168.312	48.9826	26.1748	31.5649	24.2155	-1.95361	down	0.00470329
Rattus_norvegicus_newGene_19332	--	1.954	0.868724	1.54846	2.73226	3.21566	2.41617	1.00973	up	0.00475156
ENSRNOG00000010262	Hdc	0.342	0.761207	0.489629	0.065538	0.0762262	0.0813157	-3.01684	down	0.00479388
ENSRNOG00000060896	AABR07063424.1	6.025	2.09258	8.94653	14.6911	18.1565	11.1618	1.83077	up	0.00486934
Rattus_norvegicus_newGene_14405	--	0.289	0.346041	0.188495	0.75834	0.913215	0.521252	1.23466	up	0.00493498
Rattus_norvegicus_newGene_18361	--	1.073	0.554597	1.59463	2.50365	3.53122	2.21658	1.75077	up	0.00496481
ENSRNOG00000026679	Scn4b	8.351	6.37187	10.6563	4.31838	5.62116	3.91212	-0.789225	down	0.00521317
ENSRNOG00000018087	Vim	25.139	20.0306	31.9563	14.9993	19.3515	11.2116	-0.610302	down	0.00540872
ENSRNOG00000029792	Ogn	3.523	2.8017	3.84612	1.19917	0.913255	1.51266	-1.41402	down	0.00544943
ENSRNOG00000003039	Wnt3a	0.396	0.371662	0.385266	0.05174	0.0723156	0.011555	-2.89682	down	0.00551376
ENSRNOG00000002116	Rplp2	24.528	28.2533	22.9469	10.4429	17.1545	8.21515	-1.35557	down	0.00553774
ENSRNOG00000002930	Ppl	1.728	1.7811	1.76943	0.746294	0.612514	0.851214	-1.25306	down	0.00559068
ENSRNOG00000030625	Tf	193.286	258.524	178.942	145.867	156.212	133.212	-0.63844	down	0.00563974
Rattus_norvegicus_newGene_3016	--	0.147	0.833466	0.546292	0.032651	0.0236451	0.0851662	-4.13007	down	0.00572425
Rattus_norvegicus_newGene_20617	--	0	0.619733	0.0354681	0	0	0	-10.8549	down	0.00575103
Rattus_norvegicus_newGene_10163	--	0.066	0.491177	0.942183	0.007771	0.00145263	0.0075757	-5.00622	down	0.00589551
ENSRNOG00000054495	Cldn2	0.096	7.63529	1.26593	0.107687	0.255835	0.512116	-5.13653	down	0.00593159
ENSRNOG00000055956	AABR07015078.1	28.584	6.39243	30.2663	57.2278	88.2152	42.5232	1.68843	up	0.00598646
Rattus_norvegicus_newGene_13207	--	0.317	0.273032	0.286215	0.694022	0.812622	0.466263	1.21237	up	0.0059944
ENSRNOG00000000521	Cdkn1a	5.151	8.72887	4.96266	2.59297	2.93115	2.32622	-1.47148	down	0.00599506
ENSRNOG00000061379	C7	1.398	2.28578	0.962825	0.539235	0.315511	0.862633	-1.78367	down	0.00618355
ENSRNOG00000048095	RGD1564801	0.357	0.704729	0.944415	0.053532	0.0115626	0.0265626	-3.22353	down	0.00647887
Rattus_norvegicus_newGene_15049	--	0.097	2.08749	1.23565	0	0	0	-8.02092	down	0.00653556
Rattus_norvegicus_newGene_7872	--	4.378	6.2807	3.51655	10.1971	8.85116	12.3166	0.915957	up	0.00663457
Rattus_norvegicus_newGene_3593	--	10.642	20.1514	5.95165	26.0776	31.1215	23.1213	0.693788	up	0.00667704
ENSRNOG00000016085	Mpzl2	0.517	0.343838	0.341555	0.068319	0.0152326	0.0816232	-2.62026	down	0.00710449
Rattus_norvegicus_newGene_6371	--	16.782	12.6948	15.5496	8.3204	9.15123	6.33156	-0.839384	down	0.00729472
ENSRNOG00000057092	Slfn4	0.117	0.079212	0.0956285	0.419489	0.585125	0.312556	2.04512	up	0.00730796
ENSRNOG00000049388	Prr32	0.584	5.5233	1.59526	0.305981	0.214623	0.415551	-3.31825	down	0.00757045
ENSRNOG00000001959	Mx1	0.69	0.911499	0.624538	2.11893	2.71595	2.94368	1.38194	up	0.00766112
Rattus_norvegicus_newGene_20228	--	9.04	2.94506	12.5956	2.26156	2.27523	1.91516	-1.42134	down	0.00793581
ENSRNOG00000015150	Spg7	11.191	8.01775	16.9953	6.29309	7.62215	9.22155	-0.638242	down	0.00795396
ENSRNOG00000010378	Slc4a5	0.182	11.3473	0.349596	0.243397	0.311566	0.115626	-4.47953	down	0.00840282
ENSRNOG00000014347	Slc4a2	6.304	11.9929	8.84956	5.01505	4.63122	4.81656	-0.88612	down	0.00882315
ENSRNOG00000036869	Tmem88b	15.256	17.8113	13.4859	10.4707	9.12151	11.1563	-0.678392	down	0.00901443
Rattus_norvegicus_newGene_7059	--	74.289	53.4044	82.9296	99.6959	111.216	106.152	0.622283	up	0.00901558
Rattus_norvegicus_newGene_17696	--	0.578	0.760051	0.618485	0.162241	0.215626	0.153562	-2.27887	down	0.00904892
Rattus_norvegicus_newGene_1960	--	11.726	12.0397	11.9151	4.83823	5.92222	3.15956	-1.31128	down	0.00906168
Rattus_norvegicus_newGene_13149	--	1.65	1.63466	1.6483	3.62543	4.89525	2.65956	1.13426	up	0.00911203
Rattus_norvegicus_newGene_3484	--	0.132	0.286731	0.196255	0.810295	0.563226	0.952151	1.92536	up	0.00923952
Rattus_norvegicus_newGene_21656	--	0.308	0.503129	0.462662	1.21361	1.81256	1.15451	1.56117	up	0.00928057
ENSRNOG00000046120	Uchl3	16.057	8.55661	20.6593	4.47124	6.45454	3.55454	-1.47785	down	0.00929653
Rattus_norvegicus_newGene_20474	--	0	0.502965	0.26592	0	0	0	-10.1162	down	0.00948606
Rattus_norvegicus_newGene_21982	--	0.837	0.422058	0.626813	1.21233	1.58566	1.03556	0.924351	up	0.00949798
Rattus_norvegicus_newGene_8843	--	0.141	0.153747	0.162494	0.597112	0.722556	0.922456	2.14122	up	0.00951952
ENSRNOG00000012386	Zbtb38	0.163	0.212778	0.192625	0.681063	0.856123	0.423565	1.83363	up	0.00958691
Rattus_norvegicus_newGene_9439	--	5.134	5.92597	5.62693	1.69779	2.56102	1.12316	-1.71925	down	0.00987864
ENSRNOG00000047746	AABR07000398.1	185.563	258.945	179.427	147.562	225.123	123.156	-0.610588	down	0.00997684
ENSRNOG00000053250	AABR07012331.1	0	0.082583	0.0259569	0.349515	0.931213	0.512632	3.02212	up	0.0100693
Rattus_norvegicus_newGene_21277	--	0	0.697233	0	0	0	0	-9.95771	down	0.0100866
ENSRNOG00000033970	Moap1	3.541	7.25256	5.59563	1.97846	1.23568	2.11626	-1.46458	down	0.0101184
ENSRNOG00000037198	Usp18	0.559	0.675625	0.615951	1.91254	1.24255	2.21563	1.60841	up	0.0103787
Rattus_norvegicus_newGene_11354	--	2.23	2.20024	2.25155	1.01888	1.12626	0.923262	-1.18088	down	0.0105225
Rattus_norvegicus_newGene_17721	--	0.754	0.990979	0.845626	0.325644	0.545678	0.231526	-1.44108	down	0.0109275
ENSRNOG00000007600	Igsf1	12.92	9.14452	11.0236	7.43028	9.10326	4.02326	-0.590017	down	0.0109767
ENSRNOG00000028774	Vgll3	1.134	0.877202	0.984548	2.9619	4.25522	1.92352	1.52874	up	0.0109961
ENSRNOG00000033473	Rpl36	38.627	32.9258	35.5486	64.902	72.1256	58.1153	0.838969	up	0.011054
ENSRNOG00000003205	Ldb2	10.099	7.40587	12.5957	13.7596	15.2526	11.3263	0.633369	up	0.0117117
Rattus_norvegicus_newGene_5006	--	0.318	0.49296	0.452582	1.00665	1.12359	0.999252	1.43946	up	0.0117839
ENSRNOG00000040287	Cyp1b1	3.667	4.24784	3.84626	1.63697	2.15266	1.43263	-1.08233	down	0.0118405
Rattus_norvegicus_newGene_9550	--	1.322	0.945391	1.15266	0.252275	0.345526	0.522262	-2.14958	down	0.0118484
Rattus_norvegicus_newGene_18898	--	2.985	2.7649	2.82263	1.35687	1.82623	1.16266	-1.24579	down	0.0120847
Rattus_norvegicus_newGene_20907	--	2.535	2.37838	2.49566	4.99582	6.23216	3.23233	1.00322	up	0.012302
ENSRNOG00000019009	Arrdc2	9.588	12.2438	8.81692	6.50337	8.12653	5.21662	-0.766924	down	0.0123719
ENSRNOG00000029811	Kcne2	0.511	3.94281	0.962456	0.315754	0.485621	0.158226	-2.82801	down	0.0124519
ENSRNOG00000011134	Lama2	2.165	2.72375	2.52625	1.43101	1.14545	1.83243	-0.791007	down	0.0126632
ENSRNOG00000052564	Gpx3	3.124	4.93159	3.54984	8.80205	11.5454	7.45232	1.10703	up	0.0128636
ENSRNOG00000010478	LOC299282	1.773	2.60263	1.51662	0.754073	1.12566	0.456236	-1.57107	down	0.0128992
Rattus_norvegicus_newGene_18173	--	0.115	0.014641	0.13594	0.391713	0.923262	0.265646	2.51974	up	0.0129375
ENSRNOG00000010841	Col8a2	0.775	3.26501	2.12154	0.519864	0.626262	0.252623	-1.96875	down	0.0130819
ENSRNOG00000011657	Kbtbd6	1.736	0.029347	2.34869	0.021648	0.020323	0.012623	-5.00923	down	0.0132205
ENSRNOG00000034234	Mt-co1	5903.82	3855.78	6013.42	7552.61	8546.12	6486.63	0.610098	up	0.0135205
ENSRNOG00000020061	Tmem198	16.452	18.3705	12.2626	10.8815	9.26263	11.2666	-0.69817	down	0.0138507
ENSRNOG00000012892	Abca4	0.106	1.21017	0.522626	0.080195	0.123266	0.0532652	-3.02535	down	0.0138953
ENSRNOG00000009530	Uchl3	8.018	11.2661	6.22559	18.989	15.2626	20.185	0.95703	up	0.0139756
Rattus_norvegicus_newGene_15463	--	0.471	0	0.28565	0	0	0	-9.06969	down	0.0140282
ENSRNOG00000003977	Dusp1	45.624	22.618	55.3249	19.7523	21.2656	17.1649	-0.808675	down	0.0141818
Rattus_norvegicus_newGene_5737	--	1.129	0	0.092621	0	0	0	-9.01619	down	0.0143105
ENSRNOG00000050869	Cebpd	7.995	8.47437	6.95156	3.71076	5.65923	2.16626	-1.16579	down	0.014314
Rattus_norvegicus_newGene_12990	--	129.203	32.6586	78.4986	193.542	175.626	211.263	1.2375	up	0.0148406
ENSRNOG00000016242	Fzd1	1.13	1.03152	1.09455	2.30238	3.12623	2.12666	1.06893	up	0.014964
ENSRNOG00000007552	Arhgap36	0.068	0.156674	0.0955182	0.331856	0.826263	0.22662	2.10998	up	0.0151906
ENSRNOG00000008356	Myo5c	0.209	0.963788	0.59259	0.115667	0.215152	0.0962523	-2.33995	down	0.0153368
ENSRNOG00000017560	Mdk	11.692	46.8535	10.596	9.75784	7.26296	11.0626	-1.60181	down	0.0154529
Rattus_norvegicus_newGene_10671	--	0.291	0.266692	0.259596	0.884105	0.562631	1.16595	1.72343	up	0.0154706
ENSRNOG00000039582	RGD1561161	0.493	0.7898	0.699459	0.238295	0.156269	0.215927	-1.45575	down	0.0155024
ENSRNOG00000005286	Coch	6.093	3.23997	5.36526	1.9683	1.5263	2.1563	-1.26269	down	0.0156558
ENSRNOG00000011238	Tiparp	9.616	10.4979	9.95626	6.18149	8.15621	4.59262	-0.721314	down	0.0157501
ENSRNOG00000059500	Cdkn1c	2.522	3.77482	3.12226	1.22408	2.15623	0.995848	-1.40839	down	0.0158953
ENSRNOG00000017409	Wnt6	0.614	0.033055	0.162652	0.008924	0.0062322	0.0076226	-4.55819	down	0.0160645
ENSRNOG00000019342	Sult1a1	8.847	10.7335	7.96549	4.76111	6.51541	2.9599	-1.05719	down	0.0160842
Rattus_norvegicus_newGene_9662	--	3.205	2.81742	3.06256	1.24758	2.31484	1.15482	-1.19868	down	0.0162304
Rattus_norvegicus_newGene_17581	--	0.203	0.231319	0.215626	0.734795	0.521616	0.955452	1.73106	up	0.0163477
Rattus_norvegicus_newGene_14220	--	0.158	0.081253	0.125659	0.497013	0.849426	0.259482	2.01891	up	0.0166272
ENSRNOG00000020951	Slc4a1	0.285	0.265549	0.279526	0.761035	0.82626	0.522622	1.43167	up	0.0166757
ENSRNOG00000025648	Dhrs7l1	0.767	0	0.321232	0	0	0	-8.64529	down	0.0167189
ENSRNOG00000019120	Hmgcs2	7.782	7.81276	7.65158	4.25871	3.45314	5.55451	-0.892491	down	0.0167681
Rattus_norvegicus_newGene_14510	--	0.031	2.097	1.02323	0.028733	0.052562	0.011462	-5.00403	down	0.016796
Rattus_norvegicus_newGene_3722	--	0.529	0.296461	0.795236	2.16016	2.92629	2.06263	1.09471	up	0.0174228
Rattus_norvegicus_newGene_8037	--	0.096	0.089657	0.152365	0.388656	0.526592	0.295629	1.99816	up	0.0175542
ENSRNOG00000026953	Gpr88	2.728	1.69758	3.21526	0.94896	0.926216	0.826262	-1.23802	down	0.017766
Rattus_norvegicus_newGene_7484	--	1.011	1.12608	1.26262	0.374229	0.265165	0.152635	-2.32889	down	0.0178338
ENSRNOG00000045593	LOC103690064	1.34	1.52119	1.42262	3.66212	5.92626	2.92625	1.32355	up	0.0179892
Rattus_norvegicus_newGene_4053	--	0	0.343399	0.212232	0	0	0	-8.60102	down	0.0183734
ENSRNOG00000030938	AABR07049499.1	0.195	1.34333	0.262626	0.088837	0.051662	0.091626	-3.09952	down	0.018847
ENSRNOG00000032569	Lingo3	9.391	11.3664	8.95626	6.08922	9.61216	2.62565	-0.788846	down	0.0189792
Rattus_norvegicus_newGene_5021	--	0.137	0.198229	0.152626	0.613469	0.726266	0.395626	1.83741	up	0.0192774
Rattus_norvegicus_newGene_9624	--	0.377	0.308397	0.351626	0.882186	0.561626	1.12359	1.34752	up	0.0193092
ENSRNOG00000062101	Ace	2.463	13.3736	10.2626	2.39586	1.26628	2.44653	-1.74351	down	0.0196611
ENSRNOG00000050453	AABR07002848.1	1.421	0	1.26155	0	0	0	-8.24121	down	0.0197845
Rattus_norvegicus_newGene_21804	--	4.988	4.02679	4.52627	8.55366	9.14262	7.85626	0.793013	up	0.0199549
ENSRNOG00000059097	AABR07025140.1	0.056	0.082346	0.061553	0.271694	0.526264	0.194926	1.92039	up	0.020087
Rattus_norvegicus_newGene_17697	--	0	0.595535	0.25161	0	0	0	-8.35069	down	0.0203372
ENSRNOG00000052925	NEWGENE_621351	2.834	1.51881	2.16266	0.878746	0.916263	0.594162	-1.29999	down	0.0207121
Rattus_norvegicus_newGene_20173	--	0.703	0	0.262662	0	0	0	-8.12472	down	0.0208026
Rattus_norvegicus_newGene_12924	--	2.226	1.07098	2.46263	0.493517	0.656262	0.326326	-1.76074	down	0.0208451
ENSRNOG00000009920	LOC680121	234.979	121.404	250.211	293.912	310.265	288.617	0.701777	up	0.021234
ENSRNOG00000000815	Smpdl3a	10.526	11.6573	9.35126	6.64631	8.16626	5.18452	-0.758815	down	0.0212512
Rattus_norvegicus_newGene_8164	--	0	0.266605	0.126262	0	0	0	-8.21712	down	0.0213209
ENSRNOG00000018752	Clcf1	0.655	0.385196	0.426262	0.10332	0.516482	0.31662	-2.28065	down	0.0216855
Rattus_norvegicus_newGene_1950	--	0	3.85366	0	0	0	0	-8.15585	down	0.0217586
ENSRNOG00000030174	AABR07042903.1	9.034	6.03526	10.2662	15.9527	17.2626	19.6153	1.04904	up	0.0218723
Rattus_norvegicus_newGene_19302	--	0.189	0.427201	0.315262	0.725771	0.778191	0.562916	1.13164	up	0.0218886
Rattus_norvegicus_newGene_7061	--	0.149	0	0.232232	0	0	0	-7.95314	down	0.0220046
Rattus_norvegicus_newGene_13684	--	0.178	0.254596	0.186255	0.659238	0.86212	0.46282	1.89091	up	0.0220082
ENSRNOG00000000455	LOC103689996	1.305	2.21766	1.82626	0.624342	0.623841	0.456262	-1.50752	down	0.0222271
Rattus_norvegicus_newGene_3007	--	0	1.86517	0	0	0	0	-8.0699	down	0.0224505
ENSRNOG00000013720	Aebp1	6.96	3.52002	4.62625	2.67981	3.61416	2.16286	-0.987275	down	0.0224924
ENSRNOG00000019659	Aspa	13.283	19.7211	15.2656	9.54442	11.5942	8.95614	-0.78344	down	0.0229121
ENSRNOG00000047365	LOC100360647	30.257	36.9508	33.2626	17.6354	25.1618	14.1628	-0.948259	down	0.0230295
ENSRNOG00000030016	Robo3	1.295	0.94301	1.16565	0.475087	0.926246	0.31462	-1.25002	down	0.0231455
Rattus_norvegicus_newGene_15439	--	0.574	0.32544	0.485566	1.13441	1.26296	1.06544	1.30984	up	0.0232561
ENSRNOG00000016961	Rps27	62.345	58.0718	60.2596	92.2773	97.2627	88.1849	0.596207	up	0.0234791
Rattus_norvegicus_newGene_5226	--	0.408	0.234257	0.329593	1.13058	1.18496	1.16666	1.79599	up	0.0236598
Rattus_norvegicus_newGene_11816	--	1.529	1.26856	1.32656	0.498877	0.962626	0.265926	-1.49534	down	0.0236731
Rattus_norvegicus_newGene_2021	--	0.508	1.37295	0.926255	3.89614	5.95953	2.92325	1.8639	up	0.0236935
Rattus_norvegicus_newGene_20250	--	0.103	0.291896	0.192625	0.57344	0.912533	0.461626	1.51522	up	0.0241138
ENSRNOG00000001821	Adipoq	0.017	1.14711	0.0265626	0.013612	0.012026	0.009162	-5.0225	down	0.0241296
ENSRNOG00000051482	Hmg1l1	5.6	0.292012	4.6262	0.320591	0.562616	0.269494	-3.20283	down	0.0241515
Rattus_norvegicus_newGene_3607	--	0.124	0.292719	0.262452	0.851558	1.36953	0.926242	1.96493	up	0.0242446
Rattus_norvegicus_newGene_4429	--	0.916	0.679894	0.726262	1.9836	2.36416	1.48263	1.34791	up	0.0244292
ENSRNOG00000021670	Frem2	2.021	1.69874	1.92625	1.08869	0.942665	1.35456	-0.792879	down	0.024559
Rattus_norvegicus_newGene_21289	--	21.121	12.9492	16.2626	37.9653	48.6959	34.4979	0.9482	up	0.0255014
ENSRNOG00000006783	Neb	0.163	0.141449	0.158595	0.345004	0.561916	0.294462	1.13556	up	0.0255295
Rattus_norvegicus_newGene_18606	--	0	0.089332	0	0.300238	0.261516	0.592626	2.69714	up	0.0260783
ENSRNOG00000019961	Tcte1	0.319	2.75988	0.516293	0.312501	0.166262	0.0923112	-2.31236	down	0.0260904
ENSRNOG00000010597	Slc5a7	0.459	0.456642	0.45789	1.08879	1.00326	1.16563	1.22062	up	0.0262351
ENSRNOG00000007281	Flnc	3.569	2.43586	3.02659	1.84835	1.93266	1.52363	-0.726269	down	0.0262792
Rattus_norvegicus_newGene_13653	--	0	0.18145	0	0.599086	0.565262	0.816326	3.08286	up	0.02635
ENSRNOG00000000640	Egr2	3.536	2.32656	3.12526	1.36919	2.16953	1.16263	-1.11852	down	0.0263825
ENSRNOG00000018867	Klhdc7a	1.76	2.56803	2.15626	0.859859	0.751955	0.916262	-1.3464	down	0.0264994
Rattus_norvegicus_newGene_5678	--	0.589	0.627403	0.482622	0.246195	0.316546	0.162626	-1.47097	down	0.0266181
Rattus_norvegicus_newGene_5744	--	0.116	0.25939	0.152659	0.729256	1.16563	0.715169	1.91453	up	0.026991
ENSRNOG00000011648	Aqp1	0.201	6.17648	1.32693	0.34536	0.266262	0.562663	-3.20973	down	0.0274018
Rattus_norvegicus_newGene_1207	--	0.396	0.422264	0.412656	1.09257	1.82327	0.851626	1.38576	up	0.027453
Rattus_norvegicus_newGene_13701	--	0.572	1.03927	0.826262	1.732	1.82623	1.61626	1.08592	up	0.027703
Rattus_norvegicus_newGene_14147	--	1.13	0.698356	0.862563	0.126998	0.166563	0.116696	-1.88467	down	0.027752
Rattus_norvegicus_newGene_3841	--	0.024	0.938314	0.162626	0.025626	0.0162653	0.0232663	-4.17175	down	0.0281433
Rattus_norvegicus_newGene_4145	--	0.552	0.883431	0.687886	1.15	1.45233	1.03265	0.719662	up	0.0282372
ENSRNOG00000009779	Krt8	0.75	1.63266	1.65952	0.299307	0.562646	0.165962	-2.00725	down	0.0284246
ENSRNOG00000011427	Hr	4.712	4.65259	4.65959	3.09877	4.96061	2.81626	-0.615704	down	0.0287565
Rattus_norvegicus_newGene_16199	--	0.078	0	0.0453626	0.29456	0.926613	0.516463	2.87107	up	0.0290265
Rattus_norvegicus_newGene_15864	--	0.352	0.224673	0.315956	0.587494	0.915232	0.462926	0.886845	up	0.0290778
ENSRNOG00000028993	LOC102555453	15.514	14.8911	15.0627	27.9634	31.6426	22.2996	0.858553	up	0.029331
ENSRNOG00000013867	Fgf1	0.863	1.50454	1.15296	0.441975	0.595626	0.331624	-1.38398	down	0.029342
Rattus_norvegicus_newGene_19057	--	0.918	0.598006	0.625815	1.38504	1.58163	1.26463	0.849149	up	0.0296181
Rattus_norvegicus_newGene_16273	--	0	0.15098	0.025263	0.000596	0.000895	0.0045292	-6.09678	down	0.0297799
Rattus_norvegicus_newGene_4927	--	0.147	0.103287	0.125956	0.457515	0526232	0.215115	1.8255	up	0.0303194
ENSRNOG00000004179	Nts	14.673	17.5813	16.6265	10.2107	11.1541	9.62626	-0.678435	down	0.030635
Rattus_norvegicus_newGene_16454	--	0.928	1.01611	0.856562	2.25744	3.25415	2.11626	1.11679	up	0.0306413
ENSRNOG00000003959	Rgs18	1.729	0.185109	1.32696	0.086836	0.977585	0.061511	-3.32045	down	0.0306927
ENSRNOG00000009369	Tor4a	0.67	1.27197	0.926251	0.323599	0.456326	0.262626	-1.59759	down	0.0307635
Rattus_norvegicus_newGene_12031	--	0.347	0.413403	0.345232	0.84032	0.562622	0.661126	1.12056	up	0.0312278
Rattus_norvegicus_newGene_4561	--	0	0.545202	0	1.75456	1.59323	1.94542	2.63768	up	0.0314177
Rattus_norvegicus_newGene_16769	--	0.108	0.642208	0.236216	0.042182	0.054255	0.0245455	-3.06276	down	0.0314324
ENSRNOG00000008027	Cavin4	1.844	1.84773	1.84413	0.896672	0.912652	0.752623	-1.05706	down	0.0322369
Rattus_norvegicus_newGene_10313	--	0.521	0.708474	0.625523	0.315149	0.562926	0.258451	-1.79796	down	0.0322535
Rattus_norvegicus_newGene_8030	--	0.163	0.215464	0.186265	0.60041	0.926545	0.526592	1.63784	up	0.0324748
Rattus_norvegicus_newGene_314	--	0.935	1.10719	1.06266	2.43642	2.26594	3.26959	1.14523	up	0.0327539
Rattus_norvegicus_newGene_12272	--	1.256	0.862068	1.03263	1.77425	1.99545	1.66165	0.944641	up	0.0329988
ENSRNOG00000014568	Ndufb10	23.301	21.2404	22.6595	34.9074	39.9495	32.2695	0.627603	up	0.0330154
Rattus_norvegicus_newGene_21508	--	0.788	0.589575	0.626451	0.354227	0.559292	0.265962	-0.976051	down	0.0330394
Rattus_norvegicus_newGene_17960	--	0.22	1.0108	0.523292	0.144699	0.124953	0.159567	-2.10239	down	0.0330413
ENSRNOG00000010918	Cebpa	2.99	1.64912	3.22595	0.968	0.989595	0.886922	-1.28089	down	0.0331342
ENSRNOG00000001369	Oas1a	0.266	0.251883	0.254596	0.814654	1.16595	0.659597	1.61597	up	0.0332058
Rattus_norvegicus_newGene_2859	--	1.387	1.42976	1.4063	2.54168	3.29591	2.85661	0.831586	up	0.0332572
ENSRNOG00000000288	Scarf2	2.741	1.37581	1.82626	0.856169	1.16592	0.659516	-1.2808	down	0.0333292
Rattus_norvegicus_newGene_6712	--	0.356	0.251381	0.282627	0.755024	1.19926	0.699264	1.2906	up	0.0333428
Rattus_norvegicus_newGene_13904	--	0.256	0.445045	0.359553	0.79724	0.911516	0.599445	1.16428	up	0.0337387
ENSRNOG00000003510	Fmo2	1.768	1.80298	1.79256	0.704464	0.945434	0.553535	-1.35678	down	0.0338824
Rattus_norvegicus_newGene_10925	--	0.669	0.855731	0.752659	1.39006	1.15346	1.59957	0.846999	up	0.0340161
ENSRNOG00000001893	LOC100362453	12.577	7.70985	13.1653	16.5676	21.3453	13.6643	0.687258	up	0.0340325
Rattus_norvegicus_newGene_15937	--	1291.03	545.808	856.263	1583.68	1588.54	1491.55	0.765837	up	0.0340907
Rattus_norvegicus_newGene_9168	--	144.348	71.603	122.266	173.725	188.324	169.355	0.665895	up	0.0344403
ENSRNOG00000020129	Cdh3	0.391	1.31723	0.575956	0.245038	0.354654	0.154546	-1.81979	down	0.0347453
Rattus_norvegicus_newGene_6555	--	0.271	0.297155	0.28485	0.642867	0.554545	0.954354	1.15331	up	0.0349135
Rattus_norvegicus_newGene_12913	--	71.939	33.8796	49.6488	31.2937	32.5454	25.3545	-0.767717	down	0.0351214
Rattus_norvegicus_newGene_14084	--	0.252	0.437432	0.345455	0.812436	0.945465	0.765454	1.28395	up	0.0351668
Rattus_norvegicus_newGene_11449	--	12.286	7.12834	14.4545	17.0747	20.3453	15.3535	0.796802	up	0.0352868
Rattus_norvegicus_newGene_13147	--	0.325	0.284438	0.305657	0.904559	1.53343	0.743435	1.5545	up	0.0353282
ENSRNOG00000000580	Calhm4	0.499	0.47309	0.485658	1.54318	0.953434	1.82659	1.62698	up	0.0356273
ENSRNOG00000017414	Irf7	1.374	1.75478	1.55678	3.33103	4.53435	2.93535	1.07132	up	0.0356349
ENSRNOG00000015071	Zim1	0.249	0.401836	0.343567	0.911293	1.15343	0.743545	1.60873	up	0.0357445
ENSRNOG00000001250	Lfng	11.74	18.3346	15.5677	9.72221	9.94353	8.83435	-0.648387	down	0.0364462
Rattus_norvegicus_newGene_18936	--	0.23	0.252309	0.245767	0.710988	1.15353	0.625355	1.44581	up	0.0366508
Rattus_norvegicus_newGene_7435	--	0.123	0.155173	0.133466	0.430361	0.645345	0.265926	1.64976	up	0.0367574
Rattus_norvegicus_newGene_5500	--	0.019	0.269997	0.0215551	0.598474	0.865922	0.495626	2.02434	up	0.0368839
Rattus_norvegicus_newGene_17104	--	1.399	1.67676	1.45655	3.27513	2.53534	4.16593	1.06855	up	0.0370106
Rattus_norvegicus_newGene_1864	--	0.94	1.05894	0.996656	1.55111	1.14324	1.63434	0.712685	up	0.0374576
ENSRNOG00000009372	Tacr3	2.567	1.46913	2.15655	4.14398	6.34234	3.94342	1.01522	up	0.037545
Rattus_norvegicus_newGene_14870	--	0.124	0.352645	0.256211	0.826875	0.915345	0.589595	1.75872	up	0.0375941
Rattus_norvegicus_newGene_11888	--	0.115	0.583025	0.465566	1.35686	2.19493	1.26595	1.90824	up	0.0379839
Rattus_norvegicus_newGene_13941	--	0.16	0.116219	0.135657	0.461489	0.856594	0.265962	1.70335	up	0.038026
Rattus_norvegicus_newGene_21928	--	0.84	0.745523	0.785786	2.53544	3.15926	2.16596	1.65615	up	0.0380702
ENSRNOG00000018385	Chrm1	0.109	0.534803	0.356576	0.045006	0.065626	0.0226521	-2.80389	down	0.0383253
ENSRNOG00000009434	RGD1310507	0.269	0.151935	0.215767	0.658733	0.826236	0.462626	1.65474	up	0.0385078
Rattus_norvegicus_newGene_9675	--	0.441	0.163412	0.265625	0.052104	0.0626561	0.0156262	-2.47445	down	0.038524
ENSRNOG00000026323	Eqtn	0.331	0.138008	0.956525	0.853099	0.882627	0.795262	1.80119	up	0.0393953
Rattus_norvegicus_newGene_4525	--	0.103	0.199324	0.262653	0.520039	0.65963	0.398929	1.75393	up	0.0394513
Rattus_norvegicus_newGene_4063	--	0.112	0.230567	0.165945	0.595304	0.859592	0.498957	1.76756	up	0.0395224
Rattus_norvegicus_newGene_17275	--	0.043	0.552426	0.0956285	0.029733	0.0162627	0.0321656	-3.19782	down	0.0396483
ENSRNOG00000040266	Cdkl4	5.672	5.26267	5.82665	2.39631	3.16162	2.16262	-1.21025	down	0.0400312
Rattus_norvegicus_newGene_13199	--	0.579	1.02519	0.826262	1.47388	1.62626	1.26262	0.857806	up	0.0401604
Rattus_norvegicus_newGene_19920	--	0.07	0.270118	0.09266	0.643739	0.826523	0.562626	1.89029	up	0.0401666
Rattus_norvegicus_newGene_7322	--	0.229	0.107928	0.18626	0.583845	0.326526	0.856262	1.7436	up	0.040175
ENSRNOG00000052173	AABR07008439.1	1.941	1.19245	1.52662	0.591583	0.626262	0.462622	-1.41462	down	0.0402761
ENSRNOG00000015003	Pex11a	2.8	1.98659	2.56265	4.59681	5.95263	3.96265	0.920916	up	0.0405149
ENSRNOG00000032307	Dsel	1.955	0.50705	0.956252	0.382865	0.485226	0.265626	-1.70099	down	0.0407932
Rattus_norvegicus_newGene_21753	--	0.435	0.602395	0.559562	0.236793	0.326223	0.162623	-1.14664	down	0.040823
ENSRNOG00000007637	Acer2	2.451	3.66398	3.15956	1.74278	1.92623	1.56263	-0.829756	down	0.0408424
Rattus_norvegicus_newGene_321	--	2.166	1.13622	1.54627	3.01096	4.55923	2.92659	0.830125	up	0.0409201
Rattus_norvegicus_newGene_21148	--	3.064	2.32181	2.75659	3.8735	4.06257	3.62625	0.628564	up	0.0412148
ENSRNOG00000048431	Nynrin	2.458	2.53353	2.35596	3.92	4.16263	3.26592	0.631243	up	0.0413754
Rattus_norvegicus_newGene_15713	--	0.145	0.888163	0.523262	0.073949	0.066562	0.086262	-2.68799	down	0.0415232
ENSRNOG00000004861	Itga4	2.357	2.43872	2.65912	4.22093	4.79834	4.92	0.79607	up	0.0417842
Rattus_norvegicus_newGene_17592	--	3.404	5.42142	2.92563	2.16688	2.76266	1.95481	-1.0697	down	0.0421702
ENSRNOG00000037486	AABR07065897.1	1.346	1.71684	1.51659	0.463841	0.559562	0.361262	-1.73461	down	0.0422964
Rattus_norvegicus_newGene_3132	--	0.434	0.27298	0.626515	0.865218	0.595262	0.956262	1.26568	up	0.0423913
Rattus_norvegicus_newGene_20291	--	0.325	0.538616	0.15556	0.935767	1.16592	0.789562	1.20519	up	0.0427354
ENSRNOG00000018358	Nt5dc2	2.274	5.45347	2.05562	1.6041	1.99515	1.32959	-1.28486	down	0.0430808
Rattus_norvegicus_newGene_361	--	0.864	1.13047	1.06266	2.01636	3.26959	1.55959	1.05042	up	0.0433142
Rattus_norvegicus_newGene_5471	--	0.901	0.598442	1.15863	1.33133	1.52659	1.26592	0.806853	up	0.0433367
Rattus_norvegicus_newGene_20824	--	0.391	0.185862	0.523256	0.849228	0.962646	0.559326	1.52909	up	0.0435972
Rattus_norvegicus_newGene_17985	--	0.607	0.57568	0.696262	1.72431	1.98626	1.56265	1.50478	up	0.0441193
ENSRNOG00000052386	Nlrx1	4.455	2.7685	3.65553	1.8443	2.16596	1.62548	-0.987399	down	0.0448126
Rattus_norvegicus_newGene_5315	--	0.201	0.769654	0.514956	0.154435	0.203256	0.121545	-1.80207	down	0.0450414
Rattus_norvegicus_newGene_2868	--	0.438	0.685943	0.522652	0.978579	1.16593	0.862316	0.846946	up	0.045081
Rattus_norvegicus_newGene_12800	--	0.347	0.36047	0.351659	0.703155	1.26966	0.499269	1.57089	up	0.045331
ENSRNOG00000023465	Depp1	2.271	3.31497	2.59527	1.13012	1.55926	1.06652	-1.32481	down	0.0455365
ENSRNOG00000050630	AABR07070043.1	7.015	117.464	10.3265	211.97	178.95	220.267	1.7487	up	0.0456887
ENSRNOG00000029594	AABR07064000.1	0.537	1.77757	1.03266	3.72328	4.69593	3.26624	1.64829	up	0.045814
Rattus_norvegicus_newGene_8178	--	0.918	1.80921	0.962626	0.58126	0.659592	0.326562	-1.69155	down	0.0461117
ENSRNOG00000043286	Cpne2	6.015	7.80927	5.62526	11.3864	15.1993	10.2659	0.700064	up	0.0461609
Rattus_norvegicus_newGene_15603	--	0.221	0.204504	0.214849	0.610977	1.16596	0.592662	1.48353	up	0.046223
Rattus_norvegicus_newGene_16590	--	0.174	0.02268	0.22556	0.413917	0.962662	0.359562	1.99795	up	0.0465087
ENSRNOG00000017260	Cdr2	3.727	7.00877	5.89559	2.7176	3.26562	2.16563	-0.999671	down	0.0465669
Rattus_norvegicus_newGene_3586	--	1.088	1.04509	1.06595	0.301161	0.516236	0.265623	-1.81821	down	0.0467339
Rattus_norvegicus_newGene_14824	--	0.111	0.218699	0.158952	0.522112	0.826262	0.359562	1.63556	up	0.0468053
Rattus_norvegicus_newGene_11044	--	0.414	0.583355	0.452652	0.901985	1.26566	0.862662	0.977553	up	0.0468879
Rattus_norvegicus_newGene_150	--	0.209	0.116094	0.176544	0.485656	0.512365	0.325992	1.53694	up	0.0468988
Rattus_norvegicus_newGene_5781	--	0.377	0.403238	0.41355	0.858248	0.91623	0.816263	1.1085	up	0.0470486
ENSRNOG00000000167	Alas2	1.764	1.68441	1.92552	3.51844	4.16593	2.96266	1.00964	up	0.047053
Rattus_norvegicus_newGene_7699	--	1.026	0.980673	1.02325	0.511062	0.626231	0.459562	-0.99545	down	0.0474277
Rattus_norvegicus_newGene_20148	--	0.152	0.290514	0.182254	0.413971	0.648652	0.399485	0.990098	up	0.0475145
Rattus_norvegicus_newGene_6650	--	0.145	0.366924	0.265465	0.611279	0.859261	0.595652	1.23672	up	0.0475164
ENSRNOG00000008416	Gimap5	0.303	0.058057	0.255655	0.741337	1.15956	0.597952	1.84993	up	0.0479239
ENSRNOG00000050210	RT1-CE10	0.789	0.213378	0.548665	1.61315	1.79596	1.54927	1.63881	up	0.0479677
ENSRNOG00000037607	LOC100911575	31.87	36.6941	30.2566	54.9377	64.4856	46.4993	0.66046	up	0.0480447
Rattus_norvegicus_newGene_5780	--	0.334	0.474409	0.395546	0.912642	1.16593	0.859589	1.14792	up	0.0487095
Rattus_norvegicus_newGene_4586	--	0.456	0.343762	0.412556	0.091275	0.103265	0.075163	-1.94134	down	0.0487269
Rattus_norvegicus_newGene_13313	--	0.373	0.395584	0.381561	0.105419	0.266162	0.09126	-1.82773	down	0.0489245
ENSRNOG00000002408	Rbm47	0.678	1.90355	0.51562	0.42539	0.506266	0.265642	-1.60423	down	0.0489407
Rattus_norvegicus_newGene_5252	--	0.094	0.400475	0.098455	0.044446	0.059462	0.022641	-2.49582	down	0.049719
