# Supplementary material for: A whole transcriptome profiling analysis for antidepressant mechanism of Xiaoyaosan mediated synapse loss via BDNF/trkB/PI3K signal axis in CUMS rats
Source: BMC Complement Med Ther. 2023 Jun 15;23:198. doi: 10.1186/s12906-023-04000-0 (PMC10273699; doi:10.1186/s12906-023-04000-0)
Supplement: Supplementary file 2 — Additional file 2. [file 12906_2023_4000_MOESM2_ESM.zip › raw data--4.26.xlsx]

## Sheet: Fig.3
		Fig3.A	Fig3.B	Fig3.C	Fig3.D	Fig3.E						Fig3.F	Fig3.G					Fig3.H
												Before stress	After stress
group	Number	Horizontal activity	Vertical activity	Grooming number	Rest time(s)	Defecating number				group	Number	sucrose preference	sucrose preference			group	Number	immobility time(s)
control	20	52	16	9	102	3				control	20	90.4	81.2			control	20	3.01
	15	58	18	8	94	2					15	85.3	89.1				15	4.29
	11	65	16	11	89	1					11	80.9	90.4				11	3.9
	3	56	16	10	95	3					3	72.6	75.8				3	3.08
	7	57	17	12	108	2					7	75.4	88.1				7	3.03
	17	60	19	12	99	1					17	78.3	69.4				17	3.37
CUMS	2	17	9	4	130	9				CUMS	2	76.6	44.7			CUMS	2	10.65
	10	20	7	2	125	6					10	81.5	32.5				10	8.78
	23	18	6	1	98	9					23	87.3	24.6				23	8.83
	36	17	9	5	110	7					36	82.9	30.8				36	9.56
	4	14	8	5	129	8					4	80.1	35.6				4	10.24
	29	11	6	3	122	8					29	78.4	38.9				29	10.1
fluoxetine	1	52	16	7	101	5				fluoxetine	1	88.8	74.9			fluoxetine	1	3.46
	27	55	16	5	105	4					27	72.9	59.2				27	3.97
	34	54	17	5	99	3					34	84.7	68.1				34	4.48
	33	45	18	7	92	4					33	75.3	60.9				33	4.79
	25	55	17	9	100	4					25	79.9	72.8				25	4.66
	19	51	15	10	95	6					19	81.4	75.4				19	3.06
Xiaoyaosan	5	50	15	7	96	6				Xiaoyaosan	5	79.6	71.3			Xiaoyaosan	5	1.68
	9	51	14	8	102	6					9	82.4	70.9				9	3.34
	18	51	15	5	97	7					18	85.1	68.6				18	2.33
	64	54	16	6	117	5					64	86.8	65.4				64	2.43
	26	47	18	9	104	7					26	73.3	60.5				26	1.15
	8	59	17	5	110	6					8	77.9	58.3				8	1.5

## Sheet: Fig.6D(CA1)
Golgi (CA1)
		Longest dendrite length					Total length of dendrites			Number of intersections																											Spine density
										CA1
group	Number	CA1			group	Number	CA1			Distance(μm）	control							CUMS							Xiaoyaosan								group	Number	Number of dendritic spines	Dendritic length	CA1
control	38	592.747			control	38	2390.35			10	7	5	6	7	8	4		3	2	1	2	1	3		5	5	4	6	5	6			control	38	33	68.602	0.481036
	31	617.092				31	2398.55			20	7	5	8	7	8	3		4	2	1	2	1	3		6	5	4	6	5	6				31	36	68.419	0.52617
	22	573.417				22	2190.87			30	7	6	8	7	9	4		4	2	3	1	1	3		5	5	4	6	5	6				22	28	57.472	0.487194
						38	2244.72			40	7	7	8	9	9	6		4	2	3	1	4	3		8	5	5	8	7	6
CUMS	28	342.546				31	2054.34			50	11	10	8	9	7	6		5	2	3	5	4	3		7	3	5	8	7	5			CUMS	28	11	55.374	0.198649
	6	306.914				22	1982.66			60	13	14	8	9	14	6		6	2	3	5	5	4		6	3	5	8	9	5				6	21	75.398	0.278522
	12	351.943								70	15	15	9	11	14	6		5	2	6	5	5	4		8	7	7	8	9	5				12	10	51.094	0.195718
					CUMS	28	1201.95			80	15	14	9	11	12	6		5	6	6	4	5	5		8	7	7	10	9	8
Xiaoyaosan	13	706.335				6	1208.94			90	13	14	12	11	12	8		5	6	6	4	6	6		8	7	7	13	12	8			Xiaoyaosan	13	35	70.673	0.495239
	24	659.216				12	908.331			100	13	14	12	14	11	8		5	6	4	4	6	6		8	7	9	13	12	8				24	24	50.431	0.475898
	30	712.743				28	876.563			110	13	14	13	14	11	8		5	6	4	4	3	3		8	9	9	13	12	8				30	31	65.118	0.476059
						6	1149.17			120	12	11	15	13	10	10		4	5	4	2	3	3		8	9	9	9	9	10
						12	925.462			130	12	11	15	15	13	10		4	5	4	2	2	2		7	9	9	9	9	10
										140	11	11	15	15	10	12		5	5	2	2	1	2		6	10	10	9	9	10
					Xiaoyaosan	13	1964.34			150	10	11	15	13	12	12		6	2	2	2	1	2		6	10	10	11	8	9
						24	2389.86			160	11	11	11	12	12	11		4	2	1	2	1	1		5	11	11	10	8	9
						30	2054.1			170	11	10	10	10	9	6		3	1	1	2	1	1		6	12	8	8	8	9
						13	2109.63			180	9	8	7	9	9	4		1	1	0	1	1	0		4	6	8	8	8	7
						24	2204.92			190	10	8	7	9	8	3		1	1	0	1	1	0		5	6	8	6	11	7
						30	1954.59			200	7	8	7	6	8	3		1	1	0	0	0	0		5	6	6	6	6	7
										210	7	6	5	6	7	3		0	1	0	0	0	0		5	3	4	6	6	7
										220	5	5	5	5	4	2		0	0	0	0	0	0		6	3	4	6	6	7
										230	5	5	5	5	4	2		0	0	0	0	0	0		6	3	2	6	6	9
										240	4	3	5	3	4	1		0	0	0	0	0	0		6	1	6	6	3	9
										250	2	1	2	3	4	1		0	0	0	0	0	0		4	1	6	6	3	9
										260	2	1	2	3	3	0		0	0	0	0	0	0		4	3	3	6	3	5
										270	2	1	3	3	3	0		0	0	0	0	0	0		4	1	3	3	4	4
										280	1	1	1	3	2	0		0	0	0	0	0	0		4	1	3	3	4	4
										290	1	1	1	1	2	0		0	0	0	0	0	0		3	1	3	3	4	4
										300	1	0	1	1	1	0		0	0	0	0	0	0		2	0	3	1	4	4
										310	1	0	0	1	1	0		0	0	0	0	0	0		1	0	3	1	2	2
										320	1	0	0	0	1	0		0	0	0	0	0	0		1	0	1	1	2	2
										330	1	0	0	0	0	0		0	0	0	0	0	0		1	0	1	1	2	2
										340	1	0	0	0	0	0		0	0	0	0	0	0		0	0	0	1	1	1
										350	0	0	0	0	0	0		0	0	0	0	0	0		0	0	0	0	1	1
										360	0	0	0	0	0	0		0	0	0	0	0	0		0	0	0	0	1	1
										370	0	0	0	0	0	0		0	0	0	0	0	0		0	0	0	0	0	1
										380	0	0	0	0	0	0		0	0	0	0	0	0		0	0	0	0	0	0
										390	0	0	0	0	0	0		0	0	0	0	0	0		0	0	0	0	0	0
										400	0	0	0	0	0	0		0	0	0	0	0	0		0	0	0	0	0	0
										410	0	0	0	0	0	0		0	0	0	0	0	0		0	0	0	0	0	0

## Sheet: Fig.6E（CA3）
Golgi (CA3)
		Longest dendrite length					Total length of dendrites			Number of intersections																											Spine density
										CA3
group	Number	CA3			group	Number	CA3			Distance(μm）	control							CUMS							Xiaoyaosan								group	Number	Number of dendritic spines	Dendritic length	CA3
control	38	567.794			control	38	2348.13			10	3	4	2	4	3	3		1	3	2	2	2	3		3	2	4	2	6	4			control	38	33	64.025	0.515424
	31	492.659				31	2277.03			20	3	4	2	4	4	3		1	2	2	1	2	3		3	2	4	2	6	4				31	29	53.214	0.544969
	22	479.316				22	2114.03			30	3	4	2	4	7	3		1	2	2	1	2	3		3	2	4	2	6	4				22	24	44.331	0.541382
						38	2505.77			40	3	5	2	4	7	4		1	2	2	1	2	3		3	2	4	3	6	4
CUMS	28	386.693				31	2582.11			50	3	5	2	4	8	5		1	2	3	1	2	4		4	2	4	3	6	5			CUMS	28	13	55.933	0.232421
	6	358.801				22	2187.73			60	3	5	2	4	9	6		1	2	3	1	2	3		3	3	6	4	6	6				6	20	79.194	0.252544
	12	323.196								70	4	5	2	4	10	6		1	2	3	1	2	3		3	4	7	4	8	7				12	9	41.158	0.21867
					CUMS	28	1139.87			80	4	3	3	5	10	5		1	2	3	1	3	3		3	4	8	4	8	7
Xiaoyaosan	13	625.044				6	891.82			90	7	3	3	5	13	7		1	2	3	1	3	3		3	4	8	4	8	7			Xiaoyaosan	13	31	58.662	0.528451
	24	597.808				12	844.855			100	7	4	4	5	15	9		1	1	3	1	4	3		3	4	8	4	10	7				24	30	50.378	0.595498
	30	638.151				28	1080.68			110	7	8	4	5	11	8		3	1	3	2	4	3		3	5	9	5	10	8				30	23	42.934	0.535706
						6	844.441			120	7	7	4	6	12	7		3	1	3	2	3	2		2	7	9	5	9	7
						12	848.891			130	6	6	4	6	11	6		3	1	2	2	2	2		2	7	10	7	9	8
										140	9	6	6	6	8	7		3	1	2	2	3	2		2	7	9	8	8	8
					Xiaoyaosan	13	2406.11			150	11	7	7	7	8	6		3	1	1	3	3	2		2	7	9	8	8	8
						24	2173.78			160	12	7	7	8	6	6		4	1	1	3	3	1		1	8	9	7	8	8
						30	2553.89			170	11	6	7	6	6	4		5	1	1	3	3	1		1	8	10	7	8	9
						13	2235.42			180	10	5	8	6	6	5		4	2	1	3	3	1		1	8	10	8	6	9
						24	2121.39			190	10	5	8	6	5	4		5	2	1	3	2	1		1	8	9	10	6	8
						30	2364.59			200	9	5	6	6	4	4		5	2	1	3	2	1		1	10	8	8	4	7
										210	9	5	11	8	3	3		5	2	2	3	1	2		2	11	7	5	4	6
										220	8	5	8	6	1	3		5	4	2	4	1	2		2	10	6	4	4	5
										230	8	6	8	7	1	3		4	3	2	4	0	2		2	10	6	4	4	5
										240	5	6	7	8	1	3		4	3	2	4	0	2		2	10	4	5	4	4
										250	5	6	6	7	1	3		4	3	2	4	0	2		2	10	3	5	4	4
										260	4	6	7	6	1	3		4	3	2	3	0	2		2	10	3	4	2	3
										270	4	6	6	7	1	1		3	3	2	3	0	2		2	11	2	3	2	2
										280	3	6	6	7	1	1		3	3	2	3	0	2		2	10	2	3	1	2
										290	3	6	6	8	2	1		3	2	2	3	0	2		2	9	1	3	1	2
										300	3	6	3	7	4	1		3	2	2	3	0	2		2	8	1	3	0	2
										310	3	5	3	5	3	1		3	2	2	3	0	2		2	8	1	3	0	2
										320	3	4	2	5	2	0		3	2	2	3	0	2		2	6	1	4	0	2
										330	1	4	2	5	2	0		3	2	2	3	0	2		2	4	1	4	0	1
										340	1	4	1	5	2	0		3	1	2	3	0	2		2	4	1	4	0	1
										350	1	1	1	5	2	0		3	1	1	3	0	0		0	3	1	4	0	1
										360	1	1	1	5	2	0		3	1	1	3	0	0		0	3	1	4	0	1
										370	1	1	1	3	1	0		3	1	1	3	0	0		0	2	1	4	0	1
										380	1	1	0	3	1	0		3	1	1	3	0	0		0	1	1	4	0	1
										390	1	1	0	2	1	0		2	1	1	1	0	0		0	1	0	4	0	0
										400	1	1	0	2	1	0		2	1	0	1	0	0		0	1	0	5	0	0
										410	1	1	0	2	1	0		2	1	0	1	0	0		0	1	0	4	0	0
										420	1	0	0	2	1	0		1	1	0	0	0	0		0	1	0	3	0	0
										430	1	0	0	2	1	0		1	1	0	0	0	0		0	0	0	3	0	0
										440	1	0	0	2	1	0		1	1	0	0	0	0		0	0	0	2	0	0
										450	1	0	0	2	1	0		0	0	0	0	0	0		0	0	0	2	0	0
										460	1	0	0	2	1	0		0	0	0	0	0	0		0	0	0	2	0	0
										470	1	0	0	2	1	0		0	0	0	0	0	0		0	0	0	2	0	0
										480	1	0	0	2	1	0		0	0	0	0	0	0		0	0	0	2	0	0
										490	0	0	0	2	1	0		0	0	0	0	0	0		0	0	0	2	0	0
										500	0	0	0	1	1	0		0	0	0	0	0	0		0	0	0	2	0	0
										510	0	0	0	1	1	0		0	0	0	0	0	0		0	0	0	2	0	0
										520	0	0	0	1	1	0		0	0	0	0	0	0		0	0	0	2	0	0
										530	0	0	0	0	0	0		0	0	0	0	0	0		0	0	0	2	0	0
										540	0	0	0	0	0	0		0	0	0	0	0	0		0	0	0	2	0	0
										550	0	0	0	0	0	0		0	0	0	0	0	0		0	0	0	1	0	0
										560	0	0	0	0	0	0		0	0	0	0	0	0		0	0	0	1	0	0
										570	0	0	0	0	0	0		0	0	0	0	0	0		0	0	0	1	0	0
										580	0	0	0	0	0	0		0	0	0	0	0	0		0	0	0	0	0	0
										490	0	0	0	0	0	0		0	0	0	0	0	0		0	0	0	0	0	0
										600	0	0	0	0	0	0		0	0	0	0	0	0		0	0	0	0	0	0
										610	0	0	0	0	0	0		0	0	0	0	0	0		0	0	0	0	0	0

## Sheet: Fig.7
		MAP2
		Fig.7B				Fig.7D
		CA3				CA1
Group	Number	visual field--1	visual field--2	visual field--3		visual field--1	visual field--2	visual field--3
control	20	46.23	55.45	59.28		28.86	30.42	27.91
	15	65.51	62.22	60.43		32.33	28.76	24.47
	11	59.77	58.46	60.29		30.56	33.94	28.89
CUMS	2	27.41	28.26	29.43		9.43	10.26	11.01
	10	25.94	23.42	30.87		8.77	8.65	9.22
	23	29.91	26.83	27.69		9.36	9.07	8.55
Xiaoyaosan	5	49.67	57.81	55.94		19.84	20.07	22.59
	9	53.4	50.93	62.36		17.66	18.91	20.55
	18	60.87	49.68	52.35		23.38	24.41	23.92

## Sheet: Fig.8
			Fig. 8C			Fig. 8D		Fig. 8E			Fig. 8F
			synaptophysin			synaptophysin		PSD-95			PSD-95
			CA1			CA3		CA1			CA3
Group	Number
Control	20		39.9			59.5		90.5			74.9
	15		35.5			60.2		87.6			62.8
	11		37.3			62.3		85.4			66.5
CUMS	2		19.4			21.3		39.2			21.4
	10		16.3			19.9		35.2			26.3
	23		20.1			24.6		30.6			29.5
Xiaoyaosan	5		30.4			47.7		71.3			51.5
	9		29.5			36.8		75.2			47.2
	18		31.6			36.7		70.9			40.3
Vehicle	45		21.3			19.9		38.5			20.6
	31		19.7			20.4		32.4			21.2
	40		16.6			21.3		28.7			26.3
Xiaoyaosan+K252a	49		25.5			30.4		50.4			32.7
	37		24.3			29.5		53.6			38.6
	39		20.9			26.4		48.4			30.3

## Sheet: Fig.9
Measurement count: 1 Filter: 570
	1	2	3	4	5	6	7	8	9	10	11	12
A	2.01	1.846	1.494	1.555	1.61	1.832	0.796	0.966	0	0	0	0
B	1.148	1.059	1.425	1.46	1.441	1.7	0.768	0.965	0	0	0	0
C	0.657	0.584	1.362	1.417	1.327	1.652	0.647	0.813	0	0	0	0
D	0.395	0.358	1.09	1.136	1.633	1.176	0.849	1.016	0	0	0	0
E	0.264	0.229	1.329	1.395	1.296	1.584	0.641	0.773	0	0	0	0
F	0.169	0.156	1.807	1.869	1.461	1.612	0	0	0	0	0	0
G	0.135	0.134	1.323	1.439	1.397	1.549	0	0	0	0	0	0
H	0.101	0.096	1.72	1.839	0.684	0.838	0	0	0	0	0	0
	2000	2.01	1.846	1.928	1.829		Standard Curve
	1000	1.148	1.059	1.1035	1.0045		1.829	1.0045	0.5215	0.2775	0.1475	0.0635	0.0355	-0.0005
	500	0.657	0.584	0.6205	0.5215		2000	1000	500	250	125	62.5	31.25	0
	250	0.395	0.358	0.3765	0.2775
	125	0.264	0.229	0.2465	0.1475
	62.5	0.169	0.156	0.1625	0.0635
	31.25	0.135	0.134	0.1345	0.0355
	0	0.101	0.096	0.0985	-0.0005
		Sample	OD1	OD2	Average value	Blank deduction	Density ug/ml	Original concentration mg/ml
		H3	1.494	1.555	1.5245	1.4255	1516.76	30.3352
		H7	1.425	1.46	1.4425	1.3435	1427.79	28.5558
		H17	1.362	1.417	1.3895	1.2905	1370.29	27.4058
		H36	1.09	1.136	1.113	1.014	1070.29	21.4057
		H4	1.329	1.395	1.362	1.263	1340.45	26.809
		H29	1.807	1.869	1.838	1.739	1856.91	37.1382
		H64	1.323	1.439	1.381	1.282	1361.07	27.2213
		H26	1.72	1.839	1.7795	1.6805	1793.44	35.8687
		H8	1.61	1.832	1.721	1.622	1729.96	34.5993
		H44	1.441	1.7	1.5705	1.4715	1566.67	31.3334
		H53	1.327	1.652	1.4895	1.3905	1478.79	29.5757
		H41	1.633	1.176	1.4045	1.3055	1386.56	27.7312
		H51	1.296	1.584	1.44	1.341	1425.08	28.5016
		H58	1.461	1.612	1.5365	1.4375	1529.78	30.5956
		H47	1.397	1.549	1.473	1.374	1460.88	29.2177
			Sample	Original concentration	Original liquid volume	RIPA	5*loading	Total volume
			H3	30.3352	26.372	133.628	40	200
			H7	28.5558	28.0153	131.985	40	200
			H17	27.4058	29.191	130.809	40	200
			H36	21.4057	37.3732	122.627	40	200
			H4	26.809	29.8407	130.159	40	200
			H29	37.1382	21.5412	138.459	40	200
			H64	27.2213	29.3888	130.611	40	200
			H26	35.8687	22.3035	137.696	40	200
			H8	34.5993	23.1219	136.878	40	200
			H44	31.3334	25.5318	134.468	40	200
			H53	29.6	27.027	132.973	40	200
			H41	27.7	28.8809	131.119	40	200
			H51	28.5	28.0702	131.93	40	200
			H58	30.6	26.1438	133.856	40	200
			H47	29.2	27.3973	132.603	40	200
	group		Control					CUMS				Xiaoyaosan				Xiaoyaosan+K252a				Vehicle
	Number		3	7	17			36	4	29		64	26	8		44	53	41		51	58	47
Fig.9A	BDNF		126462	142921	170177			46823	51363	48675		116731	135473	146762		74213	57442	22691		51469	45617	4554
			145019	163986	182663			174086	136050	206104		145019	174086	206104		136050	119497	83745		189964	149237	15657
			0.872037	0.871544	0.931645			0.268965	0.37753	0.236167		0.804936	0.778196	0.712077		0.545483	0.480698	0.270953		0.270941	0.305668	0.29086
Fig.9B	TrkB		138936	145628	160929			50764	61365	473425		148827	149259	156543		34768	39543	21962		49632	44759	56542
			156742	159874	186944			168438	155927	1955389		176258	176352	188297		165542	129886	98664		185947	179213	167452
			0.886399	0.910892	0.860841			0.301381	0.39355	0.242113		0.84437	0.84637	0.831362		0.210025	0.304444	0.222594		0.266915	0.249753	0.337661
Fig.9C	p-TrkB		146628	145628	160929			50764	61365	473425		148827	149259	156543		52012	37459	38679		61983	57663	51394
			156742	159874	186944			168438	155927	1955389		176258	176352	188297		165542	129886	98664		187629	158972	168524
			0.935474	0.910892	0.860841			0.301381	0.39355	0.242113		0.84437	0.84637	0.831362		0.314192	0.288399	0.392027		0.330349	0.362724	0.304965
Fig.9D	PI3K		160915	197516	187741			30572	49562	64245		162301	123607	139089		67314	85351	78932		58104	47998	51039
			184437	215463	200357			162951	197831	179905		190824	145986	167734		160517	175964	168731		195472	169658	178463
			0.872466	0.916705	0.937032			0.187615	0.250527	0.357105		0.850527	0.846704	0.829224		0.419357	0.485048	0.467798		0.29725	0.28291	0.285992
Fig.9E	AKT		201759	175528	162245			39605	45137	49625		172495	166357	175531		52569	756524	935587		44521	39654	35451
			223485	189437	189764			169378	179981	180453		199801	182469	190459		126837	1776389	1859625		175842	169753	185742
			0.902785	0.926577	0.854983			0.233826	0.250788	0.275002		0.863334	0.9117	0.921621		0.414461	0.425877	0.503105		0.253188	0.233598	0.190862
Fig.9F	p-AKT		192056	145832	155243			65842	51247	56925		145956	134901	179213		58926	67229	58729		53247	47992	32915
			214473	160917	171654			177354	155286	175439		169177	156928	193462		126973	156374	143962		187632	166543	127864
			0.895479	0.906256	0.904395			0.371246	0.330017	0.324472		0.862741	0.859636	0.926347		0.464083	0.429924	0.407948		0.283784	0.288166	0.257422
